# Supplementary material for: Targeting LTBP2 Reveals a Novel Anti-Cardiac Remodeling Mechanism of Finerenone Against Doxorubicin-Induced Cardiotoxicity
Source: Biomolecules. 2025 Dec 5;15(12):1703. doi: 10.3390/biom15121703 (PMC12730392; doi:10.3390/biom15121703)
Supplement: Supplementary file 1 [file biomolecules-15-01703-s001.zip]

Archive with 4 entries (4 files):
- figcheck_report20251026.pdf
- Figures S1–S6 Table S1.pdf
- Supplementary Dataset 1.xlsx
- Supplementary_GSEA.xls
