# Supplementary material for: Targeting LTBP2 Reveals a Novel Anti-Cardiac Remodeling Mechanism of Finerenone Against Doxorubicin-Induced Cardiotoxicity
Source: Biomolecules. 2025 Dec 5;15(12):1703. doi: 10.3390/biom15121703 (PMC12730392; doi:10.3390/biom15121703)
Supplement: Supplementary file 1 [file biomolecules-15-01703-s001.zip › Supplementary Dataset 1.xlsx]

## Sheet: Sheet1
Gene	logFC	PValue	FDR
Tspan4	1.34426	7.34e-28	1.44e-24
Per3	2.02555	1.13e-26	1.9e-23
Gpcpd1	1.21814	4.47e-25	6.56e-22
Grip2	-1.53398	9.38e-25	1.22e-21
Klhl38	1.58914	1.09e-24	1.28e-21
Per2	2.41724	1.15e-23	1.23e-20
Nr4a1	1.6142	1.59e-23	1.55e-20
Slc25a33	1.28417	2.56e-23	2.32e-20
Shld1	1.35865	6.03e-23	5.06e-20
Tef	1.30329	1.13e-22	8.81e-20
Cirbp	1.06641	1.49e-22	1.09e-19
Adh1	1.77846	3.02e-22	2.09e-19
Col5a3	-1.62636	1.95e-20	1.15e-17
Slc41a3	-1.71595	4.57e-20	2.55e-17
Rhobtb1	1.25969	8.85e-20	4.73e-17
Fam214a	0.992677	1.99e-19	1.01e-16
Per1	1.84605	1.01e-18	4.72e-16
Adam19	-1.70407	1e-18	4.72e-16
Pik3ip1	1.2943	1.25e-18	5.65e-16
Leo1	-1.36085	1.36e-18	5.92e-16
Iigp1	1.25361	4.18e-18	1.75e-15
Txnip	1.18746	4.34e-18	1.76e-15
Usp54	0.962984	2.15e-17	8.41e-15
Nppb	-1.28495	2.23e-17	8.46e-15
Chac1	2.51956	2.69e-17	9.87e-15
Lrrc10	0.888986	1.12e-16	3.98e-14
Sult1a1	0.856835	2e-16	6.9e-14
Pfkfb1	1.37614	1.32e-15	4.44e-13
Ckap4	-1.12187	1.8e-15	5.87e-13
Plscr2	1.06103	1.96e-15	6.23e-13
Nr1d2	1.09955	2.1e-15	6.48e-13
Rcan1	-1.01393	2.56e-15	7.71e-13
Cd200	0.86365	3.62e-15	1.06e-12
Mlf1	0.853876	4.66e-15	1.34e-12
Cited4	-1.36251	5.19e-15	1.45e-12
Col6a3	-0.976279	3.89e-14	1.06e-11
Nfil3	-1.33879	4.95e-14	1.32e-11
Map3k6	1.30421	6.21e-14	1.62e-11
Col15a1	-0.970017	1.12e-13	2.86e-11
Arrdc2	1.88416	1.19e-13	2.92e-11
Wee1	1.16212	1.17e-13	2.92e-11
Col4a2	-0.828155	1.46e-13	3.5e-11
Glul	0.815703	1.85e-13	4.34e-11
Hyou1	-1.44905	6.59e-13	1.52e-10
Bcl6	-1.39662	7.24e-13	1.63e-10
Etfbkmt	0.828964	8.86e-13	1.96e-10
Art1	0.779727	1.24e-12	2.7e-10
Colq	-1.46417	4.36e-12	9.3e-10
Pde4a	-0.755875	4.84e-12	1.02e-09
Tnfrsf12a	-1.2076	5.42e-12	1.12e-09
Mid1ip1	0.780151	5.81e-12	1.18e-09
Fbxo32	1.29969	6.69e-12	1.33e-09
Ltbp2	-1.9721	6.97e-12	1.36e-09
Clasp1	-0.80258	1.34e-11	2.58e-09
Miga2	-0.775293	1.91e-11	3.62e-09
Mmp14	-1.26155	1.95e-11	3.64e-09
Col4a1	-0.792184	2.34e-11	4.29e-09
Mt2	1.45937	2.43e-11	4.4e-09
Timp4	1.10922	2.65e-11	4.68e-09
Pgam1	-0.824919	2.71e-11	4.68e-09
Prelp	-1.0796	2.69e-11	4.68e-09
Cish	0.782177	5.72e-11	9.73e-09
Atcay	0.765246	1e-10	1.68e-08
Rtn4r	-1.58933	1.09e-10	1.8e-08
Mthfd1l	2.78684	1.23e-10	2.01e-08
Steap4	-0.871687	1.55e-10	2.5e-08
Tnfaip2	-0.862062	1.6e-10	2.54e-08
Prodh	0.886051	2.13e-10	3.34e-08
Col6a2	-0.745688	2.24e-10	3.46e-08
Gstt2	1.0671	2.42e-10	3.69e-08
Vwa1	-1.23351	2.58e-10	3.88e-08
Rit1	0.634028	2.82e-10	4.19e-08
Fbn1	-0.926382	3.44e-10	4.98e-08
Cdkn1a	-1.57498	3.42e-10	4.98e-08
Col3a1	-0.962134	5.17e-10	7.41e-08
Synj2	0.671001	5.94e-10	8.4e-08
Klf15	0.926074	7.59e-10	1.06e-07
Nup62	-0.914398	8.51e-10	1.18e-07
Ephx1	0.717056	1.06e-09	1.45e-07
1110002E22Rik	-0.751922	1.36e-09	1.83e-07
Ppp1r3c	-0.780013	1.54e-09	2.05e-07
Col1a1	-0.968329	1.57e-09	2.07e-07
Chd6	0.929815	1.76e-09	2.29e-07
Xdh	0.723871	1.88e-09	2.43e-07
Rgcc	1.02679	2.92e-09	3.69e-07
Abcg2	0.735389	3.11e-09	3.88e-07
Stk40	-0.693444	3.94e-09	4.87e-07
Art5	0.810072	4.22e-09	5.16e-07
Cldn5	-1.22281	4.3e-09	5.21e-07
Anks1	-0.674753	5.42e-09	6.49e-07
Herpud1	0.709281	5.53e-09	6.56e-07
Nfkbia	0.697234	5.76e-09	6.76e-07
Pea15a	-0.694429	7.24e-09	8.41e-07
Heyl	-1.24023	8.58e-09	9.88e-07
Coq10b	0.78793	8.9e-09	1.01e-06
G0s2	-0.952011	9.92e-09	1.12e-06
Fdft1	0.627581	1.06e-08	1.19e-06
Aldh1a1	0.741299	1.13e-08	1.25e-06
Lrrc15	0.712541	1.15e-08	1.27e-06
mt-Co2	0.878631	1.44e-08	1.57e-06
Hspa1a	-2.02387	1.67e-08	1.8e-06
Lingo3	-1.52768	1.81e-08	1.94e-06
Usp2	0.636495	2.14e-08	2.26e-06
Ccrl2	1.06125	2.58e-08	2.7e-06
Mapk14	-0.671691	3.11e-08	3.23e-06
Srf	-0.690369	3.16e-08	3.25e-06
Zc3h6	1.07748	3.47e-08	3.55e-06
Hsp90aa1	-0.850456	3.56e-08	3.6e-06
Zfp36l1	-0.654438	3.93e-08	3.94e-06
Banp	-1.12399	4.12e-08	4.1e-06
Tnfaip8	0.690483	4.17e-08	4.11e-06
Nrde2	0.808692	5.04e-08	4.93e-06
Nub1	0.561203	5.11e-08	4.96e-06
Eln	-1.40707	5.68e-08	5.46e-06
Mavs	-0.572493	5.74e-08	5.47e-06
Npas2	-1.99886	5.98e-08	5.66e-06
Mt1	0.690353	6.25e-08	5.87e-06
Loxl1	-0.847999	6.93e-08	6.46e-06
Rab11fip3	-0.678913	7.7e-08	7.12e-06
P4ha1	-0.849927	9.27e-08	8.5e-06
Sugp1	0.614669	9.87e-08	8.98e-06
Dvl3	-0.70814	1.02e-07	9.22e-06
Col6a1	-0.629933	1.04e-07	9.33e-06
Lnx1	0.614928	1.06e-07	9.46e-06
Wdcp	-0.991843	1.11e-07	9.77e-06
Tsc22d3	0.757205	1.35e-07	1.18e-05
Fmo2	0.976501	1.38e-07	1.2e-05
Fbp2	0.588951	1.47e-07	1.26e-05
N4bp1	-0.746976	1.46e-07	1.26e-05
Ccdc69	-1.14112	1.88e-07	1.6e-05
Akap1	-0.564102	1.92e-07	1.62e-05
Slc46a3	0.907514	2.04e-07	1.71e-05
Fmod	-2.16469	2.25e-07	1.87e-05
Tuba1a	-0.614119	2.27e-07	1.88e-05
Pptc7	-0.802051	2.29e-07	1.88e-05
Nmb	1.51994	2.39e-07	1.95e-05
Gbp3	1.03156	2.46e-07	1.98e-05
Resf1	0.931331	2.47e-07	1.98e-05
Sesn1	0.631086	2.55e-07	2.04e-05
Kcnk3	-0.699668	2.59e-07	2.06e-05
Creb3l1	-1.5087	2.62e-07	2.07e-05
Srsf5	0.585083	2.67e-07	2.08e-05
Sox18	-0.721448	2.67e-07	2.08e-05
Pdcd4	0.740969	2.72e-07	2.1e-05
Mapk8ip3	-0.618695	2.77e-07	2.12e-05
Add3	-0.564824	2.92e-07	2.22e-05
Zfp949	0.843647	3.35e-07	2.54e-05
Chad	-1.73081	3.5e-07	2.63e-05
Rbm3	0.688937	3.53e-07	2.64e-05
Egln3	-0.66093	3.6e-07	2.68e-05
Aox1	0.672658	3.67e-07	2.71e-05
Pi16	-0.714861	3.7e-07	2.71e-05
Trp53inp2	-0.704672	4.05e-07	2.95e-05
Yap1	-0.667756	4.64e-07	3.36e-05
Klhl30	-0.569345	5.12e-07	3.68e-05
Pkdcc	-0.681283	5.14e-07	3.68e-05
Kdr	-0.630174	5.3e-07	3.77e-05
Kdm5c	-0.551641	5.63e-07	3.98e-05
Hspa1b	-1.61329	5.77e-07	4.06e-05
Adgrd1	-1.37086	8.02e-07	5.6e-05
Ahnak	0.528784	8.21e-07	5.71e-05
Mcf2l	0.597163	8.45e-07	5.84e-05
Ahdc1	-0.71243	8.68e-07	5.96e-05
Slc38a2	-0.668397	8.95e-07	6.11e-05
Phc2	-0.775609	9.45e-07	6.41e-05
Mylip	0.783991	1e-06	6.76e-05
Trim63	0.596015	1.1e-06	7.4e-05
Maco1	0.530535	1.11e-06	7.4e-05
Il15	0.527563	1.14e-06	7.57e-05
Flcn	0.540731	1.23e-06	8.09e-05
Zkscan14	0.873262	1.24e-06	8.16e-05
Tmem184b	-0.687769	1.34e-06	8.72e-05
Inmt	1.2733	1.37e-06	8.88e-05
Xirp1	-0.517101	1.42e-06	9.17e-05
Gsta3	0.744589	1.44e-06	9.23e-05
Cd93	-0.837661	1.57e-06	0.000100487
Fah	0.583636	1.61e-06	0.000101417
Ski	-0.682259	1.6e-06	0.000101417
Ndufa12	0.979372	1.87e-06	0.000117164
Gm8113	1.51903	1.93e-06	0.000120545
Gadd45b	1.47469	2.04e-06	0.00012644
Ednra	-0.788333	2.08e-06	0.00012865
Pstk	0.48929	2.19e-06	0.000134396
Pprc1	-0.65978	2.25e-06	0.000137493
Slc10a6	1.74304	2.28e-06	0.000138706
Ifi207	0.781725	2.36e-06	0.000143086
Tmem171	-1.19437	2.39e-06	0.000143928
Sat2	1.02913	2.57e-06	0.000154092
Gpihbp1	0.569175	2.73e-06	0.000162469
Cry2	0.825973	2.85e-06	0.000168918
Mllt6	-0.596857	2.88e-06	0.000170053
Arhgef19	-0.566071	2.95e-06	0.000173295
Ankrd23	-0.860451	3.09e-06	0.00018057
Meox1	-1.23403	3.34e-06	0.000194308
Rgl3	-0.68037	3.37e-06	0.000194746
Actb	-0.481048	3.62e-06	0.000207991
Pcdhgc3	-0.769269	3.63e-06	0.000207991
Tmem82	0.708227	3.81e-06	0.000217029
Abca6	0.901478	3.89e-06	0.00022043
Dynll1	-0.526138	3.91e-06	0.00022043
Olfm1	-2.36468	4.05e-06	0.000227232
Dcun1d2	-0.522636	4.28e-06	0.000239094
Hmgcs2	1.06823	4.48e-06	0.000249215
Klhl33	0.852011	4.51e-06	0.000249514
BC034090	-0.477813	4.84e-06	0.000266815
Rhoj	-0.805898	4.94e-06	0.000271199
Spsb3	-0.564532	5.24e-06	0.000285916
Fig4	0.59639	5.36e-06	0.000291025
Manf	-1.23432	5.38e-06	0.000291025
Nsmce1	0.460821	5.6e-06	0.000301651
Agtr1a	0.643039	5.86e-06	0.000312751
Lmod2	0.562569	5.87e-06	0.000312751
Larp1	-0.474716	5.91e-06	0.000312751
Myadm	-0.508641	5.94e-06	0.000312751
Inpp5j	-0.509	5.94e-06	0.000312751
Stk24	-0.54085	6.07e-06	0.000317259
Ide	-0.767591	6.09e-06	0.000317259
Dok4	-0.834238	6.11e-06	0.000317259
Egflam	0.768741	6.44e-06	0.000333163
Zfp810	1.04386	6.52e-06	0.000335657
Nle1	-0.789071	6.55e-06	0.000335657
Tubb2a	-0.64941	6.59e-06	0.000336304
Lasp1	-0.898042	6.62e-06	0.000336304
Art4	0.715446	7.03e-06	0.00035545
Traf2	-0.716836	7.05e-06	0.00035545
Cutc	0.627858	7.73e-06	0.000387721
Pcdh12	-0.99529	7.97e-06	0.000398159
Slc43a3	0.534653	8.37e-06	0.00041659
Chordc1	-0.613697	8.42e-06	0.000416961
Cep68	-0.684298	8.97e-06	0.000442444
Ppat	0.654094	9.24e-06	0.000453961
Traf3	-1.35434	9.41e-06	0.000460406
Trim7	0.583893	9.49e-06	0.000462098
Plscr1	0.598999	9.94e-06	0.000482042
Metrnl	-0.66771	1.01e-05	0.000489414
Amotl1	-0.899395	1.04e-05	0.00049927
Bhlhb9	0.564286	1.04e-05	0.000499748
Rap1gap2	-0.682178	1.08e-05	0.000516872
Nabp1	0.71108	1.11e-05	0.000526353
Adamts15	-1.52258	1.11e-05	0.000526353
Agap2	1.0025	1.13e-05	0.000533396
Tmx1	0.699678	1.17e-05	0.000548793
Syvn1	-0.905776	1.21e-05	0.00056517
Kank1	-0.479734	1.27e-05	0.0005924
Ighg2c	0.873933	1.3e-05	0.000602785
mt-Co3	0.594274	1.31e-05	0.000605382
Ddx60	0.907117	1.32e-05	0.00060545
Atf5	-0.580545	1.33e-05	0.00061192
Foxs1	-1.60447	1.36e-05	0.000621873
Wnk4	0.61538	1.41e-05	0.000643711
Gas1	-1.52829	1.43e-05	0.000647817
Dgat2	0.480391	1.46e-05	0.000658213
Pfkfb3	1.6076	1.5e-05	0.000669676
Thbs2	0.78277	1.5e-05	0.000669676
Fabp4	0.538231	1.5e-05	0.000669676
Abtb2	-0.575591	1.51e-05	0.000672216
Nampt	0.487156	1.52e-05	0.00067552
Gja1	-0.658887	1.55e-05	0.000684477
Srebf2	-0.572465	1.59e-05	0.00069854
Fv1	-0.709425	1.59e-05	0.00069854
Pdia4	-0.891262	1.66e-05	0.000725788
Thrsp	0.752502	1.85e-05	0.000795417
Idh1	0.52873	1.85e-05	0.000795417
Ice1	-0.508678	1.84e-05	0.000795417
Dynlt2b	0.744915	1.89e-05	0.000809706
Lonrf1	0.837533	1.91e-05	0.000817417
Adcy4	-0.493709	1.95e-05	0.000825275
Tppp3	-0.753671	1.94e-05	0.000825275
Castor1	0.947012	1.96e-05	0.000827676
Nuak1	-0.811084	1.99e-05	0.000835721
Mcl1	0.476772	2.02e-05	0.000848204
Rflnb	-0.97035	2.17e-05	0.000906561
Prob1	-0.560932	2.28e-05	0.000950098
Aplnr	-0.827317	2.31e-05	0.000957916
Pwwp3b	-1.45871	2.35e-05	0.000971171
Eif4ebp1	0.468849	2.4e-05	0.000987331
Sdf2l1	-1.61336	2.45e-05	0.00100548
Capn5	-2.06685	2.56e-05	0.00104829
Plekha7	-2.46356	2.57e-05	0.00104829
Ret	-1.07813	2.59e-05	0.00105381
Vstm4	-0.946997	2.61e-05	0.00105604
Car14	0.444931	2.75e-05	0.00110468
Zfp386	0.442474	2.74e-05	0.00110468
Mkks	-0.494395	2.79e-05	0.00111952
Fam220a	-0.825829	2.82e-05	0.00112719
Inpp5k	0.515218	2.87e-05	0.00114202
Hspb1	-0.541662	2.96e-05	0.00117212
Gbp5	0.924084	3.02e-05	0.00119429
Klhdc8a	-0.739812	3.04e-05	0.00119704
Eng	-0.467153	3.11e-05	0.00122279
Uchl3	0.456022	3.15e-05	0.00123097
Tnks2	-0.484918	3.22e-05	0.00125396
Col5a1	-0.602076	3.23e-05	0.00125396
2310022B05Rik	-0.671178	3.38e-05	0.00131142
Osgepl1	0.462874	3.44e-05	0.00133032
Mmp15	-0.547314	3.49e-05	0.00134511
Actg1	-0.497205	3.51e-05	0.0013464
Tspan9	-0.761056	3.66e-05	0.00139956
Cir1	0.611783	3.88e-05	0.00147823
Dsc2	-0.646655	4.1e-05	0.00155842
Tmem39a	-0.71895	4.12e-05	0.00156049
Depp1	1.35783	4.29e-05	0.00161846
Hlf	0.954442	4.31e-05	0.00162066
Phka2	0.491023	4.34e-05	0.00162871
Cald1	-0.477694	4.39e-05	0.00163978
Mef2d	-0.510026	4.48e-05	0.00167058
Clcn1	0.710285	4.5e-05	0.0016732
Prickle3	0.510455	4.55e-05	0.00168459
Rasgef1b	1.04217	4.68e-05	0.00172602
Nes	-0.442121	4.69e-05	0.00172735
Hmgn2	0.498058	4.77e-05	0.00174917
Igfbp4	-0.581375	4.78e-05	0.00174985
Irx2	-1.1234	4.81e-05	0.0017519
Prdm2	-0.51674	4.84e-05	0.0017605
Amy1	0.525901	5.04e-05	0.0018215
Csnk2a1	-0.516032	5.04e-05	0.0018215
mt-Nd6	0.419827	5.15e-05	0.00185384
Cmbl	0.431302	5.18e-05	0.00185893
Dap	-1.08893	5.22e-05	0.0018679
Pnrc1	0.479314	5.32e-05	0.00188243
Cep85	-0.515409	5.29e-05	0.00188243
Micall1	-0.612571	5.31e-05	0.00188243
Adamts4	-2.26868	5.32e-05	0.00188243
Apex2	0.784482	5.4e-05	0.00190541
Psmd4	0.429267	5.47e-05	0.00192301
Msh2	0.46758	5.49e-05	0.00192481
Pip5k1b	-0.480053	5.52e-05	0.00192792
Zfp770	-0.64619	5.68e-05	0.00197706
Ankzf1	0.529846	6.01e-05	0.00208104
Igsf10	-1.09212	6e-05	0.00208104
Mmd	-0.589223	6.16e-05	0.0021254
Opa3	-0.852049	6.21e-05	0.0021389
Slc1a5	0.484876	6.65e-05	0.00228144
Igf2bp2	-1.1341	6.7e-05	0.00229198
Slc25a42	-0.483935	6.92e-05	0.00234816
Fbln1	-0.586	6.91e-05	0.00234816
Ankrd52	-0.725741	6.94e-05	0.00234816
Mmp3	-0.90345	6.92e-05	0.00234816
Prelid2	0.809672	7.22e-05	0.00242179
Fas	0.653201	7.22e-05	0.00242179
Net1	0.58656	7.22e-05	0.00242179
Nqo1	0.506261	7.27e-05	0.00242179
Lsmem2	-0.590057	7.28e-05	0.00242179
Nr2f1	-1.37008	7.27e-05	0.00242179
Sema4c	-0.582063	7.32e-05	0.00242794
Ackr4	0.973109	7.72e-05	0.0025447
Ncl	0.458602	7.78e-05	0.0025447
Kremen1	-0.480328	7.78e-05	0.0025447
Myh9	-0.484584	7.77e-05	0.0025447
Cbfa2t3	-0.855556	7.73e-05	0.0025447
Gata4	-0.54019	7.81e-05	0.00254811
Zfp53	0.900538	7.88e-05	0.00256411
Apex1	0.51059	8.02e-05	0.00259362
Kctd10	-0.562777	8.01e-05	0.00259362
Abtb1	0.544565	8.07e-05	0.00260192
Ramp2	0.425679	8.19e-05	0.00263421
Ypel5	0.45404	8.33e-05	0.00267191
Lrp1	-0.490754	8.36e-05	0.00267578
Xrn2	0.416927	8.51e-05	0.00271523
Sbk2	-2.11623	8.78e-05	0.00279201
Ptpn21	-0.484329	8.87e-05	0.00281353
Xbp1	-0.657336	9.01e-05	0.00284971
Tmem129	-0.634465	9.18e-05	0.00289659
Sppl2b	-0.655882	9.38e-05	0.00295108
Tesk1	-0.4922	9.46e-05	0.00297052
Fam114a1	-0.69088	9.53e-05	0.00298496
Alpk1	0.969891	9.83e-05	0.00306844
Hspa1l	-0.607294	9.98e-05	0.0031065
Sel1l	-0.642488	0.000100271	0.00311423
Hsph1	-0.662681	0.000100849	0.00312393
Ptp4a3	0.406896	0.000102367	0.00316259
Dhx36	0.434464	0.000104369	0.00321599
Cyp27a1	0.518942	0.000106055	0.00322562
Tspyl2	0.491491	0.000105101	0.00322562
Mmp2	-0.552825	0.000105894	0.00322562
Ttc37	-0.627256	0.000105567	0.00322562
Necap1	-0.648499	0.000105556	0.00322562
Kyat3	0.403095	0.000106399	0.0032277
Nmrk2	-0.730426	0.000110046	0.00332973
Mtmr14	0.49753	0.000112151	0.00338472
Ndst1	-0.598775	0.000112925	0.00339934
Dnajb5	-0.448729	0.000113649	0.00341237
Pdlim7	-0.422788	0.000114962	0.00344299
Dusp8	-0.995226	0.000116343	0.0034755
Unc119b	-0.868155	0.000117761	0.00350892
Lrrn4cl	1.49011	0.000118833	0.00353189
Eif4ebp2	-0.925562	0.000119688	0.00354649
Hnrnpdl	0.409719	0.000121617	0.0035874
Parn	0.628073	0.000122507	0.00360356
Dipk2a	-0.736682	0.000122779	0.00360356
Dchs1	-0.566496	0.000123378	0.00361213
Tbc1d7	0.445937	0.000123889	0.00361805
Phlda1	-0.65276	0.000125455	0.00365469
Pdia6	-0.594005	0.000126028	0.0036623
Notch1	-0.557318	0.000127332	0.00369107
Osbpl11	-0.551252	0.000130206	0.00376506
Usp10	-0.423137	0.000131047	0.00378008
P2ry14	0.877305	0.000131756	0.00379121
Urgcp	-0.43606	0.000136359	0.00390452
Vasp	-0.495193	0.000136302	0.00390452
Nppa	-2.31703	0.000139046	0.00397178
Tmem123	-0.61408	0.000142063	0.00404811
Eef2k	0.416476	0.000143702	0.0040849
Txnrd3	0.53403	0.000147251	0.00417566
Fkbp10	0.514478	0.000151109	0.0042423
Smim8	0.425877	0.000151281	0.0042423
Iqsec1	-0.46619	0.000151408	0.0042423
Dennd3	-0.826402	0.000151122	0.0042423
Dpt	-0.434615	0.000152555	0.00426429
Phf2	-0.447871	0.000153105	0.00426949
Tmem33	-0.451703	0.000153894	0.00427119
Mlec	-0.65326	0.000153776	0.00427119
Kpna6	-0.456878	0.000154556	0.00427945
Adamtsl5	-0.469029	0.000156071	0.00431122
Trpm7	0.447398	0.00016128	0.00444467
Arhgef40	-0.526915	0.000161844	0.00444976
Ier3	0.570475	0.000163159	0.00445462
Hbp1	0.420124	0.000162946	0.00445462
Pcdh18	-0.948737	0.000162982	0.00445462
Rdh13	-0.578572	0.000164209	0.00447289
Ciapin1	-0.479922	0.000164709	0.00447612
Gpr160	1.29928	0.000165194	0.00447893
Slc44a2	0.439309	0.000166604	0.00448609
Grk5	-0.454439	0.000166298	0.00448609
Il16	-0.764561	0.000166025	0.00448609
Txndc11	-0.534537	0.000167502	0.00449993
Sh3pxd2a	-0.687236	0.000174126	0.00466721
Smurf2	-0.577896	0.000180746	0.00482262
Zfp68	0.414556	0.000181258	0.00482534
Acat2	1.16804	0.000182039	0.00483516
Lgr4	-0.53059	0.000183587	0.00486526
Emp1	-0.695893	0.000185548	0.00490615
Sh3pxd2b	-1.37021	0.000186616	0.0049233
Plin5	-0.480668	0.000187906	0.00494623
Vezt	0.405395	0.000191473	0.00501761
Nrm	-1.14012	0.000191419	0.00501761
Adamtsl4	0.431025	0.000192142	0.00502393
Drd2	-1.42239	0.000196162	0.00511764
Map2k7	0.600732	0.000198389	0.00516426
Acbd3	-0.61761	0.000199807	0.00517821
Trp53i11	-0.74642	0.000199448	0.00517821
Aldh1a2	-0.946193	0.000203207	0.00525474
Cacul1	-0.72537	0.000204009	0.00526389
Tspan18	-1.24314	0.000209194	0.00538584
Cstf2t	-0.624575	0.000224416	0.00576507
Sash1	-0.643928	0.000226971	0.00581798
Rbfox2	-0.554147	0.000229769	0.00587687
Lipe	0.422513	0.000230321	0.00587819
Inpp5f	0.670342	0.000231113	0.0058856
Abhd17c	-0.600903	0.000236091	0.00599496
Daam2	-1.04566	0.000236428	0.00599496
Slc38a6	0.860864	0.000237322	0.00600466
Csrnp1	0.730352	0.000237876	0.00600573
Lrfn4	-0.721118	0.000241113	0.00607432
Dtx4	-1.18082	0.000241628	0.00607432
Elk3	-0.497907	0.000247327	0.00620432
Bcl6b	-0.667248	0.000250229	0.00626373
Cpne2	-0.845825	0.000251307	0.00627733
Mllt1	-0.610868	0.000258988	0.00645546
Tuba8	-0.404309	0.00026253	0.00652988
Snai3	1.3614	0.000263232	0.0065335
Fstl1	-0.511689	0.000268673	0.00665447
Hdac7	-0.45244	0.000272507	0.00673523
Tnfaip1	-0.487459	0.000276983	0.00683148
Adap2	0.724679	0.000282654	0.00693958
Syf2	0.429725	0.000283209	0.00693958
Fgd5	-0.494221	0.000283731	0.00693958
Nedd9	-0.785945	0.000282371	0.00693958
Ampd3	-0.423244	0.000290019	0.00707864
Abcc1	0.451404	0.000291025	0.00708845
Wdr19	1.34544	0.000293522	0.0071306
Gipc2	0.807916	0.00029397	0.0071306
Thra	-0.435977	0.000303065	0.00733605
Spred2	-0.72738	0.000306532	0.00740471
Plxna1	-0.636303	0.000308264	0.00743125
Scube2	-0.489233	0.000310058	0.00745918
Gtf2ird1	-0.526262	0.000310698	0.00745931
Stn1	0.542573	0.000317265	0.00758593
Pds5a	-0.417558	0.000320232	0.00764132
Hsd11b1	0.461466	0.00032506	0.00774077
Dag1	-0.436205	0.000339586	0.00807031
Ptpru	-1.17623	0.000342473	0.00812248
Dyrk2	-0.721527	0.000352373	0.00832742
Twsg1	-0.793498	0.000352532	0.00832742
Spata6l	0.441601	0.000357701	0.00843254
Cavin1	-0.416375	0.000361481	0.00850458
Git1	-0.384605	0.00036805	0.00864181
Hpf1	0.404173	0.000369311	0.00865411
Abca8a	0.433275	0.000375136	0.00876655
Nacc1	-0.541936	0.000375603	0.00876655
mt-Nd1	0.37273	0.000382451	0.00890868
Jmjd4	-0.92243	0.000386235	0.00896461
Mfap4	-0.978986	0.000386379	0.00896461
Cdh11	-1.11997	0.000388255	0.00899036
Pacsin2	-0.392893	0.000392085	0.00906117
Gsta4	0.39139	0.000404316	0.00931277
Decr1	0.380315	0.000404558	0.00931277
Sytl2	-2.333	0.000409324	0.00940404
Etfb	0.419496	0.000414747	0.00951003
Vcan	-0.821337	0.000417112	0.00954561
Slc35a4	-0.415805	0.000420565	0.00960589
Mamstr	1.09231	0.000423853	0.0096622
Icam1	-0.67917	0.000425792	0.0096876
Myh10	-0.505584	0.000429549	0.00975416
Rassf3	-0.410013	0.000431659	0.00978316
Atxn2	-0.395247	0.000433412	0.00980397
Pole	1.0054	0.00043818	0.00989275
Slc30a1	0.873737	0.000440169	0.00991858
Sbk3	-2.59101	0.000451795	0.0101611
mt-Nd4	0.357466	0.00045447	0.0101842
Lrrc32	-0.766363	0.000454559	0.0101842
Pip4p1	0.524542	0.000456946	0.0102182
Npc1	0.3999	0.000457909	0.0102191
Ptgfrn	-0.628835	0.000458727	0.0102191
Tlnrd1	-0.737579	0.000462043	0.0102552
Vopp1	-0.921742	0.000462476	0.0102552
Adamts8	-2.74957	0.00046297	0.0102552
Fam117b	1.24819	0.000465536	0.0102889
Ucp3	0.579242	0.000466243	0.0102889
Cep19	0.662734	0.000473095	0.0104205
Pik3c3	0.417321	0.000475411	0.0104519
Fubp1	-0.383826	0.000479856	0.0105299
Plxnd1	-0.399051	0.000482456	0.0105672
Sgo2a	0.544623	0.00048504	0.010604
Slc50a1	0.408689	0.000496821	0.0108213
Ywhaz	-0.439638	0.000496127	0.0108213
Aph1c	1.5073	0.000501322	0.0108991
Cxxc5	-0.591004	0.000510919	0.0110872
Mical3	-0.373047	0.000513316	0.0111187
Tgfbr3l	1.07282	0.000515132	0.0111375
Zbtb46	-0.832567	0.000518909	0.0111985
Tbc1d17	0.455522	0.000520569	0.0112137
Mrps18c	0.415901	0.000524917	0.011266
Trappc2l	0.377275	0.000524783	0.011266
Ap1b1	-0.44959	0.000530914	0.011374
Kcnn2	0.505992	0.000539854	0.0115102
Rev1	0.430191	0.00053859	0.0115102
Sqstm1	0.37748	0.000541194	0.0115102
Nt5c3	0.365946	0.000540271	0.0115102
Stat5b	-0.527658	0.000543799	0.0115238
Gpr4	-0.684016	0.00054328	0.0115238
Dffa	-0.691462	0.000548158	0.0115953
Eepd1	-0.403082	0.000549662	0.0116062
Smg5	-0.405581	0.000562165	0.0118276
Fbxo40	-0.469448	0.000561203	0.0118276
Gm20075	0.487224	0.000567307	0.0118932
Bambi	-0.54013	0.000567001	0.0118932
Trip10	0.382694	0.000569373	0.0119152
Acad10	0.606428	0.000572192	0.0119529
Efr3b	-1.01128	0.000573773	0.0119646
Tnrc18	-0.411613	0.00058008	0.0120747
Il6st	-0.388254	0.000594816	0.0122943
Emilin1	-0.532184	0.000593323	0.0122943
Cgnl1	-0.692556	0.000593897	0.0122943
Comp	-1.69443	0.000593176	0.0122943
Slc35f6	-0.459725	0.000596474	0.0123069
Soat1	-1.40383	0.000598811	0.0123334
Tns2	0.382772	0.000613745	0.0126189
Col5a2	-0.632844	0.000619535	0.0127156
Egr2	-2.92837	0.000625238	0.0128103
Pxmp2	0.380039	0.000629445	0.012874
Sf3b1	0.376934	0.000639671	0.0130604
Slc47a1	-0.430271	0.00064232	0.0130784
Rasl11b	-0.758508	0.000642778	0.0130784
Cep295	0.642395	0.000645958	0.0130861
Rab11fip5	-0.466285	0.000646125	0.0130861
Sfrp1	-1.07747	0.000646505	0.0130861
Ip6k2	0.518379	0.00065171	0.0131688
Timp3	0.576941	0.000662927	0.0133618
Asnsd1	0.475062	0.000663539	0.0133618
Atg101	0.495827	0.000671805	0.0135051
Mbnl1	-0.601684	0.000675503	0.0135562
Ypel3	0.389326	0.000681995	0.0136399
Adgra2	-0.722422	0.000681261	0.0136399
Fat1	-0.451577	0.000683761	0.013652
Ccl2	-1.02209	0.000692076	0.0137945
Igfbp5	-0.674565	0.000702213	0.0139728
Ankrd1	0.484491	0.000707081	0.0140459
Nudt7	0.37092	0.000710973	0.0140756
Sf3a1	-0.377034	0.000710635	0.0140756
Kdm2a	-0.395733	0.000721739	0.0142647
Cd248	-0.601156	0.000725283	0.0143106
Cetn3	0.396916	0.000730654	0.0143924
Slc7a7	-1.37252	0.000734208	0.0144382
Gbp9	0.567912	0.000739287	0.0145138
Rhobtb3	-0.865569	0.000742413	0.0145266
Fam171a2	-1.17156	0.000742369	0.0145266
Mydgf	-0.485166	0.000748061	0.0145734
Foxk2	-0.671337	0.000748534	0.0145734
Neurl2	0.387084	0.000752841	0.0146088
Mical2	-0.358387	0.000751827	0.0146088
Adgre1	-0.572986	0.000760093	0.0147252
Bcl2l1	0.484041	0.000770461	0.0149015
Jmjd6	-0.420716	0.000774542	0.0149558
St6galnac4	-0.642183	0.000777267	0.0149838
Gbp4	0.784534	0.000778675	0.0149863
Klhdc7a	-1.15306	0.000782624	0.0150377
Kcnj2	-0.666424	0.000788113	0.0151184
Nsmce4a	0.36018	0.00079065	0.0151423
Cys1	1.36603	0.000797614	0.0152015
Gm3646	0.605423	0.00079582	0.0152015
Snrnp35	0.566763	0.000797624	0.0152015
Tk1	-1.04212	0.00079973	0.0152169
Fgfbp3	-1.6298	0.000802988	0.0152542
Adssl1	0.37059	0.000805973	0.0152615
Arhgef10l	-0.370825	0.000805647	0.0152615
Dusp27	-0.376046	0.000822842	0.0155558
Trmt61a	-1.32611	0.000824694	0.0155658
Nufip2	-0.538687	0.00082826	0.015608
Gpr75	2.41213	0.000829761	0.0156112
Ubxn6	0.362127	0.000842011	0.0157666
Perm1	-0.351917	0.000842007	0.0157666
Kifc3	-0.395344	0.000842049	0.0157666
Tfdp1	-0.425233	0.000843709	0.0157725
3425401B19Rik	0.382428	0.000846744	0.0158041
Vegfa	-0.453267	0.000850777	0.0158415
Rpia	-0.510934	0.000851446	0.0158415
Haghl	0.581736	0.000852965	0.0158446
Slc39a10	-0.829545	0.000863599	0.0160168
Fam120a	-0.378576	0.000867335	0.0160607
Nacc2	-0.83268	0.0008728	0.0161111
Efhd1	-1.54744	0.000871681	0.0161111
Nkd2	-1.68144	0.000879421	0.0162079
Tbcb	0.358796	0.000898161	0.0165106
Misp	-1.71659	0.000898658	0.0165106
Tpd52l1	0.626778	0.00090575	0.0165848
Dtwd1	0.603105	0.000905472	0.0165848
Gucy1a1	-0.796693	0.000906935	0.0165848
Tatdn1	0.478245	0.00091109	0.0166348
Sub1	0.367054	0.000921079	0.0167857
Hmgcr	-0.703239	0.000922213	0.0167857
Thap11	-0.61832	0.000924595	0.01679
Cdcp3	-1.99816	0.000925311	0.01679
Smco1	0.480489	0.000928028	0.0168134
Mdga1	0.480315	0.000944617	0.0170875
Elavl1	-0.436409	0.000947206	0.017108
Tnfsf12	0.922861	0.000950298	0.0171375
Icosl	0.830606	0.000954359	0.0171843
Scarf2	-0.824742	0.000962246	0.0172998
Ccl6	-0.648626	0.000966226	0.0173448
Nfix	-0.488362	0.00097061	0.0173969
Tiam2	-0.699392	0.000972816	0.0174098
Abcb1b	0.586778	0.000976824	0.017455
Ifi205	0.719977	0.000982129	0.0175231
Rmc1	0.364601	0.000985808	0.017562
Ranbp6	-0.459857	0.000990273	0.0175882
Il27ra	-1.18703	0.00098906	0.0175882
Gal3st3	-0.634458	0.00099913	0.0177187
Bcl9	0.429025	0.00100769	0.0178167
Gpr22	0.386037	0.00100672	0.0178167
F3	0.418225	0.00100935	0.0178193
Ifitm1	0.705481	0.00102903	0.0180751
Toe1	0.60096	0.00103001	0.0180751
Flnc	-0.349106	0.00102732	0.0180751
Gprasp1	-0.437686	0.0010256	0.0180751
Ctbp2	-0.497867	0.0010327	0.0180953
Szrd1	-0.504792	0.00104011	0.018198
Slc12a4	0.367106	0.00104792	0.0183074
Zw10	-0.523789	0.001061	0.0185084
Zfp703	-0.88648	0.00106501	0.0185507
Gale	-1.28876	0.00106694	0.0185569
Nudt4	-0.457411	0.00107322	0.0186385
Mxd1	1.08388	0.00107714	0.018679
Eif3e	0.382868	0.00108394	0.018768
Trim24	0.367646	0.00108641	0.018768
Srsf3	-0.354251	0.00109027	0.018768
Tubb6	-0.392613	0.00108869	0.018768
Calr	-0.493122	0.00109006	0.018768
Map3k11	-0.450598	0.00110701	0.0190005
Gja5	-1.63378	0.00110636	0.0190005
Ptpn11	-0.480146	0.00112068	0.0192069
Sap18b	0.447589	0.00112533	0.0192586
Smarcb1	-0.42539	0.00113264	0.0193555
Pnpo	0.475553	0.00114393	0.0194915
Azin1	-0.454831	0.00114353	0.0194915
Slc6a8	-0.355025	0.00114698	0.0195153
Tagln2	-0.372029	0.00115084	0.0195527
Ets1	-0.598771	0.00115869	0.0196575
Clec12b	1.01707	0.00116404	0.0197198
Naglu	0.604942	0.00116852	0.019744
Bloc1s2	0.480482	0.00117051	0.019744
Zfp788	0.42333	0.00117008	0.019744
Itgbl1	-0.830192	0.00117626	0.0198124
Vamp8	0.407588	0.00117816	0.0198161
Noct	0.420184	0.00118793	0.0199517
Lrrc24	-1.48294	0.00119381	0.0200219
Yy1	-0.393138	0.00119657	0.0200396
Ccdc102a	-0.952322	0.00120686	0.0201831
mt-Atp6	0.514076	0.00122025	0.0203262
Fn1	-0.416846	0.00122061	0.0203262
Fbrs	-0.442456	0.00121969	0.0203262
Gmpr	0.369175	0.00122512	0.0203724
Zfp579	-1.23396	0.00124546	0.0206813
Cdkl1	0.62997	0.00125358	0.0207867
Ankrd50	-0.417756	0.00125554	0.0207899
Six5	-0.595345	0.00126117	0.0208537
Bpnt1	-0.521182	0.00126308	0.020856
Prrc2b	-0.50972	0.00127392	0.0210054
Zfp945	0.401218	0.00128206	0.02111
Asb12	0.537688	0.00128731	0.0211668
Shoc2	-0.497251	0.00129066	0.0211921
BC005537	0.337136	0.00129369	0.0212122
Adam17	-0.362678	0.00129992	0.0212846
Igsf3	-1.04993	0.00130173	0.0212846
Stat3	-0.372204	0.00131481	0.0214685
Gm13889	-1.2773	0.00132824	0.0216578
Ccn5	1.05068	0.00133163	0.0216829
Catip	1.28351	0.00134438	0.0218462
Thbs1	-1.00942	0.00134538	0.0218462
Hdac6	0.418892	0.00135828	0.0220251
Septin9	-0.461655	0.00136364	0.0220815
Lypd8l	1.10005	0.00137074	0.022105
Retreg1	0.39556	0.00136777	0.022105
Arhgap35	-0.36652	0.00136947	0.022105
Agfg1	-0.459439	0.00137403	0.0221269
Pip4k2b	-0.600976	0.00137587	0.0221269
Cxadr	-0.627559	0.00138277	0.0222075
Ccdc122	1.05657	0.00139462	0.0223408
Tcf20	-0.431452	0.00139487	0.0223408
Top1	-0.357624	0.00140204	0.0224027
Cyp2u1	-0.714296	0.00140256	0.0224027
Speg	-0.345091	0.00141342	0.0225449
Parvb	-0.350875	0.00141639	0.0225449
Slc17a7	-0.8494	0.00141722	0.0225449
Prss53	-0.98746	0.00142729	0.0226743
Rpap3	0.424102	0.00143234	0.0227239
Fus	0.345273	0.00143884	0.0227962
Polr1e	0.378718	0.00144937	0.0229321
Cacna1h	-1.1855	0.00145191	0.0229413
Adra1b	-0.365735	0.00147039	0.0232022
Ufsp2	0.433328	0.00148273	0.0233655
Vgll4	-0.752243	0.00148684	0.0233988
Actr3b	0.329901	0.00148976	0.0234134
Abca8b	0.541202	0.00149435	0.023454
Mttp	0.616278	0.00149894	0.0234947
Tubb4b	-0.334477	0.00152055	0.0238016
Socs2	0.706176	0.0015415	0.0240975
Dnaja1	-0.63881	0.00154653	0.024144
Nr1d1	0.451305	0.00154898	0.0241502
Ggcx	-0.411325	0.00155253	0.0241733
Chaf1a	0.964743	0.00157333	0.0244324
Cndp2	0.3578	0.00157322	0.0244324
Ephx2	0.335394	0.00158018	0.0244561
Ccdc115	-0.664226	0.00158111	0.0244561
Rp1	-1.49789	0.00157985	0.0244561
Nrg2	1.37431	0.0015926	0.0246016
Gpt	0.330905	0.00160216	0.0247017
Btaf1	-0.705592	0.00160329	0.0247017
Shmt1	0.587769	0.00160826	0.0247134
Sipa1	-0.408025	0.00160816	0.0247134
Spen	-0.358212	0.00161266	0.0247486
Mri1	0.553625	0.00161585	0.0247514
Ly6c1	0.395773	0.00162128	0.0247514
Crybg3	-0.366906	0.0016183	0.0247514
Foxj2	-0.481322	0.00162025	0.0247514
Glmn	0.592702	0.00162386	0.0247586
Gramd3	-0.523102	0.00163696	0.024926
Upf1	-0.330277	0.00166728	0.0253547
Rasd1	1.07001	0.00167448	0.0253984
Eaf1	-0.964036	0.00167299	0.0253984
Rbm28	-0.379856	0.00168187	0.025412
Tgfb1i1	-0.571331	0.00167972	0.025412
Jund	-0.585294	0.00168051	0.025412
Rpl30	0.458538	0.00168665	0.0254281
Creld2	-0.702907	0.00168726	0.0254281
Eif2ak2	0.737912	0.00169569	0.0255223
Alkbh3	0.368492	0.00169889	0.0255377
Cfl1	-0.352247	0.00171512	0.0257487
Lars	0.347799	0.00172438	0.0258546
Rhbdf2	-0.540243	0.00173236	0.0259412
Hivep1	-0.367868	0.00174472	0.026093
mt-Cytb	0.317701	0.00175433	0.0262034
Arhgap9	0.587464	0.00176404	0.0263149
Tfrc	-0.542921	0.00176651	0.0263184
Adra1d	-1.21125	0.00177088	0.0263499
Dhrs7	0.342087	0.00179697	0.0266707
Prkag3	-0.950672	0.00179558	0.0266707
Bend5	0.523814	0.00181916	0.0269658
Dcakd	-0.482961	0.00182631	0.0270376
Gimap6	0.373755	0.00183022	0.0270614
Lrrc39	0.326624	0.00183432	0.0270633
Spsb4	-1.01686	0.00183496	0.0270633
Niban2	-0.476769	0.00183922	0.0270921
Nfu1	0.344261	0.00184455	0.0271366
Lpin3	0.676431	0.00185286	0.0271908
Kmt5c	-0.576221	0.00185186	0.0271908
Myh7	0.335976	0.00187202	0.0274375
Por	0.321012	0.00187641	0.0274677
Psmc1	0.318223	0.00188723	0.0275917
Denn2b	-0.333525	0.00190284	0.0276477
Zeb2	-0.44262	0.00189784	0.0276477
Pdk4	-0.509745	0.0018996	0.0276477
Ubtd1	-0.540255	0.00190183	0.0276477
Gm14410	-0.921068	0.0018982	0.0276477
Medag	-0.676144	0.00191132	0.0277365
Gkap1	0.398572	0.00191454	0.0277491
Lrrfip1	-0.328289	0.00191833	0.0277696
Map3k20	-0.554777	0.00192459	0.0278259
Lynx1	-0.419372	0.00194188	0.0280414
Parl	0.373281	0.001951	0.0281385
Ppcs	0.524236	0.00198577	0.0286049
Raph1	0.328183	0.00199159	0.0286536
Bdp1	-0.657718	0.00200104	0.0287542
Cracd	-1.42803	0.00201702	0.0289484
Zfp946	0.568323	0.00202237	0.0289897
Ppp1r12b	-0.420105	0.00203865	0.029165
Dnajb1	-0.52793	0.00203956	0.029165
Zfp449	-1.02628	0.00204777	0.0292468
Tmem150a	-0.394462	0.00207291	0.0295452
Plat	-0.441882	0.0020737	0.0295452
Ccdc88c	0.657749	0.00207708	0.0295575
Cept1	-0.383162	0.00208861	0.0296755
Rabgef1	-0.444903	0.00209043	0.0296755
Tnfsf13b	1.24292	0.00210511	0.0298255
Prkx	-0.655676	0.00210862	0.0298255
Adamtsl2	-0.822979	0.00210729	0.0298255
Islr	-0.500645	0.00211512	0.0298814
Mfap1b	1.47939	0.00211793	0.0298852
B3galnt2	-0.457886	0.00212558	0.0299572
Ecm1	-0.39583	0.00213054	0.0299882
Tmprss13	-1.77625	0.00213289	0.0299882
Ankrd16	0.440199	0.00215564	0.0302717
Trim12a	0.475751	0.00216088	0.0303092
Lpin1	-0.404022	0.00216383	0.0303143
Gng2	-1.4138	0.00216918	0.030353
Ndufa3	0.36782	0.00220676	0.0308422
Tnc	-1.64136	0.0022143	0.0309107
Cfap36	0.421868	0.00222112	0.0309434
Fzd2	-0.982502	0.00222192	0.0309434
Xpo1	-0.402121	0.00223187	0.0310452
Rnf144a	-1.46098	0.00224338	0.0311684
Irx1	-0.832866	0.00225589	0.0313051
Gm30302	1.4016	0.00227481	0.0314989
Rps27a	0.365287	0.00227522	0.0314989
Arhgap23	-0.497981	0.00228239	0.0315609
Strit1	0.533536	0.00229861	0.0317322
Crbn	0.323605	0.00230018	0.0317322
Hsf1	-0.351353	0.00230449	0.0317543
Zfp213	-0.73322	0.00231218	0.0318229
Asb14	0.349183	0.00231565	0.0318333
Usf2	0.472952	0.00232101	0.031839
Tcim	0.356395	0.00232148	0.031839
Mrc2	-0.493507	0.0023319	0.0319446
Gfpt2	-0.480584	0.0023471	0.0321153
Aldh1l2	-1.19768	0.00238196	0.0325544
Cldnd1	-0.366955	0.0024055	0.0328378
Zmynd15	-0.813093	0.00241799	0.03297
Macir	-1.17505	0.00243	0.0330953
Itpkb	-0.359281	0.00243756	0.0331599
Kank2	-0.337857	0.00244333	0.0331999
Mest	-0.810083	0.00247172	0.0335468
Zfp119b	0.625505	0.00248393	0.0336692
Gpx3	-0.814524	0.00248647	0.0336692
Fahd2a	0.337053	0.00249593	0.0337583
Ubb	0.34424	0.00250352	0.033822
Psma4	0.315267	0.00251878	0.033989
Aoc3	-0.573157	0.00253722	0.0341985
Itga6	-0.485599	0.0025454	0.0342695
Phactr1	0.956144	0.00257317	0.0345074
Alg6	0.682938	0.00256607	0.0345074
Pdzrn3	-0.382041	0.00257043	0.0345074
Mxra8	-0.418177	0.00257483	0.0345074
Fam76a	0.5102	0.00258155	0.0345581
Sec31a	-0.354968	0.00259863	0.0347471
Abcd2	0.832301	0.00261219	0.0348886
Madd	-0.588231	0.00262126	0.0349086
Msrb3	-0.438681	0.00262844	0.0349466
Nubpl	0.395775	0.0026326	0.0349624
F13a1	-0.391154	0.00263801	0.0349946
Dnal4	-0.416872	0.00264473	0.0350441
Man2a1	0.455752	0.00265418	0.0351298
Pik3cd	0.804103	0.00265871	0.0351501
Pgf	0.89484	0.0026646	0.0351883
Sec22b	-0.427784	0.00269753	0.0355812
Kcnj3	-0.75479	0.00270041	0.0355812
Erh	0.346519	0.0027241	0.0358531
Slc36a1	-1.02868	0.00273901	0.036009
Sfrp2	-1.07743	0.00276339	0.0362436
Sertad4	-1.17944	0.00276612	0.0362436
Gm21969	-1.25104	0.00276321	0.0362436
Ky	0.598581	0.0027764	0.0362514
Coq10a	0.332029	0.00277788	0.0362514
Clic4	-0.397552	0.00277907	0.0362514
Fzd1	-1.10294	0.00277472	0.0362514
Gmnn	0.353261	0.00278719	0.0363169
E2f6	-0.298339	0.00279327	0.0363558
Slc27a4	-0.432962	0.00279992	0.0364021
Myof	-0.516334	0.00283353	0.0367983
Smyd3	0.658765	0.00284284	0.0368784
Pom121	-0.569243	0.00286215	0.0370879
Nol7	0.357055	0.002866	0.0370969
Grin2c	-1.47233	0.00286972	0.037104
Ccdc28b	0.47792	0.00287557	0.0371388
Ppfibp1	-0.400304	0.00291143	0.0375606
Cmtm3	-0.55767	0.00291643	0.0375838
Cdk5rap3	0.420735	0.00292738	0.0376836
Rin2	-0.515135	0.00293243	0.0377073
Rnf44	-0.452589	0.00295179	0.0379147
Fmo1	0.369203	0.00296867	0.0380898
Rab3b	-1.67273	0.00297565	0.0381376
Phf1	-0.38214	0.00298251	0.0381839
1810058I24Rik	0.324605	0.00299522	0.038231
Sema6d	-0.540902	0.00299596	0.038231
Zfp961	-0.574019	0.00299251	0.038231
Pcdh7	0.44126	0.00300591	0.0383164
Tyw3	-0.951999	0.00302036	0.0384588
Amn1	0.521799	0.00303369	0.0385867
Xpot	-0.352687	0.00308405	0.0391014
Tmem186	-0.648432	0.00308415	0.0391014
Cdon	-1.24838	0.0030803	0.0391014
Sh3tc1	-0.599205	0.00309794	0.0392339
Obsl1	-0.349393	0.00311126	0.0393601
Susd6	-0.590565	0.00311494	0.0393642
Patj	0.385989	0.00312734	0.0394444
Htatip2	0.36931	0.003128	0.0394444
Map3k3	-0.403357	0.00313226	0.0394558
Fgd6	-0.687775	0.0031428	0.0395461
Myo19	-0.578377	0.00315322	0.0396347
Nrxn2	0.552023	0.00316913	0.039792
Gadl1	0.627498	0.00319199	0.0400208
Apool	0.333704	0.00319416	0.0400208
Nfe2l2	0.353805	0.00320371	0.0400549
Hnrnpl	0.318062	0.00320153	0.0400549
Ogfrl1	0.395638	0.0032171	0.0401648
Exd2	-0.480533	0.00321934	0.0401648
Eprs	0.324135	0.0032367	0.04027
Gpd1l	-0.486181	0.00323154	0.04027
Wdr13	-0.48652	0.00323806	0.04027
Pdcd5	0.335523	0.00326182	0.0405225
Lias	0.337788	0.00328341	0.0407476
Rbm33	-0.389447	0.00328849	0.0407676
Ifi27	-0.465134	0.00329398	0.0407925
Vps16	0.349741	0.00330677	0.0409077
Sncg	0.596705	0.00331222	0.0409321
Trak2	-0.421073	0.00331575	0.0409326
Angptl2	0.347515	0.00333186	0.0410617
Stab1	-0.344403	0.0033332	0.0410617
Plcg1	0.320264	0.00334655	0.0411398
Stard10	-1.21124	0.00334597	0.0411398
Dut	0.40826	0.00335519	0.0411598
Cbr4	0.344424	0.00335474	0.0411598
Pes1	0.32407	0.00336494	0.0412201
Scd1	-1.10374	0.00336713	0.0412201
Plekhg1	-0.704473	0.0033865	0.0414141
Mark2	-0.340242	0.0034031	0.0415738
Map3k15	0.305937	0.00341403	0.041664
Plpp3	-0.357031	0.00342953	0.0418097
Shld2	0.589468	0.0034709	0.0422701
Bhlhe40	0.414894	0.00348211	0.0423627
Sema6b	0.568604	0.00349942	0.0425291
Cluh	-0.306205	0.00350483	0.0425508
Rida	0.529889	0.00352364	0.0426909
Rbm15b	-0.59483	0.00352344	0.0426909
Tmem203	0.954729	0.00354123	0.0428344
Fam204a	0.425107	0.00354278	0.0428344
Tesmin	-0.970981	0.00355017	0.0428796
Adgrf5	0.357698	0.00356457	0.0430093
Asrgl1	0.324804	0.00357145	0.0430459
Mrm3	-0.338742	0.00359169	0.0430459
Whrn	-0.419462	0.00359474	0.0430459
Lrrc8c	-0.424901	0.00358913	0.0430459
Gdpd5	-0.487159	0.00359497	0.0430459
Phlda3	-0.65608	0.00359693	0.0430459
Lysmd3	-0.713111	0.00358638	0.0430459
Ccn3	-1.25907	0.00359298	0.0430459
Uevld	-0.800554	0.00360777	0.0431315
Cln8	-0.579234	0.00362223	0.0432603
Noxred1	-1.22562	0.00364291	0.0434631
Apmap	-0.340388	0.00365641	0.0435799
Clk4	0.342904	0.00367366	0.0436703
Nsa2	0.309282	0.00367056	0.0436703
Tnik	-0.460857	0.00367885	0.0436703
Clip2	-0.561366	0.00367887	0.0436703
Pla2g4e	0.677349	0.00368901	0.0437465
Map2k6	0.800214	0.00370492	0.0438908
Tob2	0.594061	0.00371413	0.0439536
Mef2a	-0.430804	0.00371771	0.0439536
Ncor2	-0.345365	0.00373435	0.0440666
Slit3	-0.894402	0.00373477	0.0440666
Zfp445	0.469152	0.00374932	0.0441938
Mapk6	-0.430657	0.00375849	0.0442574
Dixdc1	0.917142	0.00377644	0.0444242
Bckdhb	0.317027	0.00380171	0.0446767
Alg2	-0.795729	0.00384076	0.0450905
Cdk2	0.513035	0.00384819	0.0451326
Dyrk1b	0.478775	0.00387529	0.0452695
Iqcb1	0.393077	0.00387319	0.0452695
Arid1a	-0.320855	0.00386699	0.0452695
Caprin1	-0.349568	0.00387523	0.0452695
Dph1	-0.693935	0.00389201	0.0454021
Pam	-0.694185	0.00389437	0.0454021
Surf4	-0.298828	0.00389948	0.0454166
Phpt1	0.334789	0.0039061	0.0454486
Lgals3bp	-0.400382	0.00391461	0.0454798
Cdr2	-0.662123	0.00391653	0.0454798
Dcaf13	0.364018	0.00394896	0.045811
Zranb1	0.322037	0.00398409	0.0461251
Lama2	0.315207	0.00398361	0.0461251
Rcor1	-0.868092	0.00398782	0.0461251
Ddx59	0.439408	0.00399676	0.046183
Gga3	-0.428424	0.00401386	0.0463351
S100a11	-0.363836	0.00403921	0.0465819
Plec	-0.300278	0.00404756	0.0466323
Cdk2ap2	-0.45547	0.0040674	0.046815
Tgtp1	1.00915	0.00408245	0.0469422
Sec61a1	-0.402138	0.00408696	0.0469481
Chd7	-0.473249	0.00409177	0.0469574
Frmd5	-0.338424	0.00411603	0.047006
Tmem201	-0.382398	0.00410002	0.047006
Lrrc41	-0.396684	0.00410897	0.047006
Pomt2	-0.493523	0.00411283	0.047006
Ttl	-0.57268	0.00410575	0.047006
Tcea3	0.321705	0.00415621	0.0474188
Slc29a2	-0.540453	0.00421165	0.0480046
Mtss2	-0.512492	0.00421635	0.0480116
Sart3	-0.380272	0.00423113	0.0481332
Mgst1	0.338021	0.00424891	0.0482887
Zfp661	-1.19663	0.00428421	0.0485958
Rnf167	0.320861	0.00429079	0.0486235
Hsd17b11	0.366772	0.00433685	0.049098
Kif26a	-0.514813	0.00434217	0.0491109
Phospho2	-0.342208	0.00439232	0.0496302
Vps25	0.313652	0.00440522	0.0497282
Ank1	-0.307333	0.00441542	0.0497413
Ncoa4	-0.31653	0.00441303	0.0497413
Upk1a	-1.31793	0.00441909	0.0497413
Zfp28	0.448395	0.00443804	0.0498113
Kdelr2	-0.387483	0.00443099	0.0498113
Patl1	-0.44684	0.00443557	0.0498113
Myoz2	0.290419	0.00445005	0.0498984
Sycp3	0.389766	0.00448243	0.0501855
Neurl4	-0.303906	0.00448421	0.0501855
Hrct1	0.742578	0.00451488	0.0503847
Retsat	0.332006	0.00451016	0.0503847
Plagl2	-1.10569	0.0045111	0.0503847
Mcm6	0.526797	0.00453164	0.050428
Cds2	-0.480937	0.004525	0.050428
Epyc	-1.83896	0.00452744	0.050428
Rbm48	0.629305	0.00458799	0.0509765
Fam160a1	-0.312355	0.00459284	0.0509765
Wdr1	-0.326149	0.00459831	0.0509765
Plcb3	-0.40416	0.00462516	0.0512259
Plcg2	0.452761	0.00465565	0.0514428
Sqor	0.305099	0.00466263	0.0514428
Fbxw11	-0.403847	0.00465735	0.0514428
Manba	-0.412973	0.00466249	0.0514428
Tbc1d1	-0.915371	0.00466666	0.0514428
Psma6	0.309416	0.00467117	0.0514442
Ifit3	0.592616	0.00468159	0.0515106
Hs6st1	-0.650931	0.00469122	0.0515683
Hyal2	-0.380771	0.00471617	0.051794
Sfpq	-0.313789	0.00474343	0.0518196
Ppp1r9b	-0.318053	0.00472523	0.0518196
Nadk	-0.356774	0.00473693	0.0518196
Pdia3	-0.452783	0.00472823	0.0518196
Rmdn3	-0.468071	0.00473772	0.0518196
Tbx20	-0.713385	0.00474498	0.0518196
Wapl	-0.349634	0.00484412	0.0528349
Fgl2	-0.53276	0.00484695	0.0528349
Rpl17	0.57355	0.0048938	0.0532924
Thoc3	0.449461	0.004898	0.0532924
Fam53b	-0.663185	0.00490468	0.0533157
Mindy3	0.40765	0.00493154	0.0535581
Mypn	-0.328893	0.00495869	0.0538032
Bicd2	-0.388376	0.00502064	0.054425
Adipor2	-0.381999	0.00504316	0.0546188
Tmcc2	-0.397164	0.00505737	0.0547222
Esrra	-0.305631	0.00507069	0.0548158
Mex3c	-0.513347	0.00509033	0.0549774
Cdc42bpa	-0.334022	0.0051023	0.0550561
Acin1	-0.305562	0.00510905	0.0550782
Tyw1	0.471153	0.00511751	0.0550819
Camk2g	-0.335621	0.00511877	0.0550819
Acp4	0.909357	0.00513726	0.0551293
Ift43	0.370289	0.00513317	0.0551293
Ndnf	-0.791146	0.00513102	0.0551293
Col18a1	-0.669472	0.00516666	0.0553942
Slc26a10	0.356042	0.00517758	0.0554605
Thsd7a	0.725187	0.00520346	0.0556363
Alg12	-0.538446	0.00520325	0.0556363
Msantd3	-0.473849	0.00522273	0.0557736
Relt	-1.12503	0.00522581	0.0557736
Pnpla7	0.386863	0.00524145	0.0558494
Tmod3	-0.366988	0.00524242	0.0558494
Bmper	0.768675	0.00525697	0.0559536
Lrp5	-0.317835	0.00527788	0.0560238
Tex261	-0.320543	0.00527295	0.0560238
Npdc1	-0.477906	0.00527643	0.0560238
Klhl7	-0.30615	0.00529368	0.0560901
Zfp142	-0.423969	0.00528982	0.0560901
Mrpl11	0.312994	0.00530828	0.0561941
Castor2	-1.00771	0.00532079	0.0562757
Acvr1	-0.475373	0.00533039	0.0563266
Trdn	0.33663	0.00533878	0.0563497
Atp11a	-0.483186	0.00534218	0.0563497
Cdc42ep1	-0.32928	0.00536226	0.0565107
Synpo2	-0.327386	0.00538715	0.0566713
Cpox	-0.37552	0.00538285	0.0566713
Armc6	-0.733909	0.00540514	0.0568096
Shisa3	0.822652	0.00542131	0.0569286
Il34	0.833413	0.00545978	0.0572813
Hp	-1.39606	0.00548365	0.0574804
Lmnb2	-0.698176	0.00551925	0.0578019
Tjap1	-0.387243	0.0055378	0.0579445
Mrpl58	0.30154	0.0055607	0.0580806
Prrc2a	-0.283814	0.00555614	0.0580806
Cdh19	0.706584	0.00557358	0.0581392
Prr29	0.672931	0.00558117	0.0581392
Mif4gd	-0.383321	0.00558092	0.0581392
Nos3	-0.351357	0.00559977	0.0582813
Crebrf	0.713508	0.00561783	0.0584175
Pdcl	-0.580655	0.00562838	0.0584754
Nktr	-0.416299	0.00565989	0.0586988
Psd	-0.67912	0.00565876	0.0586988
Iws1	-0.348106	0.00567612	0.0588152
Abra	-0.358777	0.00568169	0.058821
Mcam	-0.311947	0.00569875	0.0589457
Fkbp2	-0.420469	0.00570588	0.0589675
Mapt	-0.412557	0.00571184	0.0589771
Nfic	-0.501769	0.00572746	0.0590865
Itgav	-0.805308	0.00573921	0.0591557
Micos13	0.301775	0.00574576	0.059171
Septin4	-0.326607	0.00575078	0.059171
Gtf3a	0.380239	0.00575683	0.0591814
Mrps2	-0.397547	0.00577248	0.0592904
Rnd3	-0.544537	0.00577853	0.0593007
Car4	0.32176	0.00580353	0.0595052
Ccnh	0.289256	0.00584734	0.059902
Fbxo9	0.370013	0.00586926	0.0600742
Hacd3	-0.507967	0.00588535	0.0601864
Smc4	0.317758	0.00589223	0.0602043
Vcl	-0.329661	0.00591326	0.0603667
Dpysl3	-0.647191	0.00594719	0.0606603
Vps8	0.312091	0.00597475	0.0608885
Mxra7	-0.518183	0.00598841	0.0609748
Polr2a	0.317446	0.00599655	0.0610047
Kxd1	0.322512	0.00602164	0.0611088
Arhgap31	-0.429239	0.00602239	0.0611088
Ccdc117	-0.556587	0.0060191	0.0611088
Gm3435	1.02749	0.00605653	0.0613319
Ddx39b	0.30417	0.00606005	0.0613319
Pls3	-0.315979	0.00606001	0.0613319
Mpst	0.355698	0.00606603	0.0613396
Ankrd10	-0.321919	0.00608184	0.0613451
Stam	-0.480871	0.00608226	0.0613451
Sema3f	-0.589776	0.00607743	0.0613451
Mogs	-0.47968	0.00608872	0.0613576
Exosc1	0.542302	0.00610039	0.0613995
Rtn4rl1	-0.789393	0.00610334	0.0613995
Vrk2	0.47106	0.00616895	0.0620064
Ccl11	1.0796	0.0061848	0.0620732
Ctdsp1	-0.297461	0.00618617	0.0620732
Zfp655	0.378172	0.00620012	0.0621379
Tor4a	-1.00958	0.00620321	0.0621379
Ehd2	-0.289186	0.00624151	0.0624683
Alms1	0.743266	0.00626783	0.0626783
Map3k21	1.32555	0.00627795	0.0627261
Slc35e1	-0.472452	0.00630279	0.0629207
Prkdc	0.397802	0.00638642	0.0636483
Camsap2	-0.457008	0.00638652	0.0636483
Dynlt1f	-0.883969	0.00642797	0.0640071
Tspan13	0.356346	0.0064393	0.0640113
Iftap	0.287869	0.00643674	0.0640113
Pzp	-1.05681	0.00644792	0.0640428
Slc22a23	-1.01315	0.00645727	0.0640814
Ifi203	-0.421219	0.00647302	0.0641835
Vrk1	0.521509	0.00648163	0.0642146
Fam177a2	-1.24105	0.0064975	0.0643176
Porcn	0.709208	0.00656261	0.0649058
Arhgef9	0.395971	0.00656798	0.0649058
Ap1m1	-0.300357	0.00662193	0.0653839
Il33	0.906526	0.00665038	0.0653898
Rpl22l1	0.351396	0.00664422	0.0653898
Josd1	-0.477777	0.00663429	0.0653898
Adrb1	-0.771598	0.00663182	0.0653898
Gfod1	-0.820096	0.00664831	0.0653898
Sh2b1	-0.330683	0.00669057	0.0656904
Hectd4	-0.409479	0.00669214	0.0656904
Nrarp	-1.11748	0.00670484	0.0657601
Rlf	0.398007	0.00672059	0.0658595
Nfatc3	-0.447481	0.00676965	0.066285
Atpsckmt	-0.436743	0.00678917	0.0664208
Tnrc6a	0.28747	0.00679956	0.066467
Eif2a	0.286241	0.00681306	0.0665435
Epha4	-0.656885	0.00684415	0.0667916
Sh2d3c	0.435137	0.0068709	0.0668305
Miip	0.401783	0.00686332	0.0668305
Fam151a	0.401688	0.00686802	0.0668305
Smyd5	-0.510155	0.00686498	0.0668305
Ncoa1	-0.414044	0.00687823	0.0668464
Clec9a	1.28744	0.00689026	0.0668985
Cnp	0.654636	0.00691282	0.0668985
Luc7l2	0.28918	0.00691778	0.0668985
Cltc	-0.296655	0.00689947	0.0668985
Ipo8	-0.464888	0.00690814	0.0668985
Pogk	-0.84118	0.00690971	0.0668985
Dicer1	0.331711	0.00693827	0.0670414
Prg4	-0.58554	0.0069561	0.0671584
Lrif1	0.341949	0.00696537	0.0671926
Zfp651	-0.31155	0.00699879	0.0674596
Jak1	0.305063	0.0070247	0.0676538
Ddit4l	-1.71052	0.00703658	0.0677127
Brox	-0.398098	0.00705578	0.0678418
Cdhr3	1.33467	0.0070616	0.0678422
Ctsf	0.320706	0.00707219	0.0678884
4833420G17Rik	0.295228	0.00710247	0.0681234
Ywhag	-0.382625	0.00714535	0.0684308
Nova2	-1.06754	0.00714618	0.0684308
Dexi	-0.58402	0.00721607	0.0690438
Ap4m1	0.632334	0.0072331	0.0691189
Atp6v1c1	0.297849	0.00723571	0.0691189
Ppp3ca	0.304361	0.00726836	0.0692041
Rabggtb	0.290493	0.00727409	0.0692041
Fbln2	-0.303531	0.00727318	0.0692041
Tuba1c	-0.339988	0.00725588	0.0692041
Rragd	-0.3523	0.00725856	0.0692041
Ccdc62	0.842151	0.00730826	0.0693805
Igbp1	0.288133	0.00731508	0.0693805
Serpina3n	-0.544241	0.00731065	0.0693805
Ppp1r1b	-2.55598	0.00731628	0.0693805
Gm36028	1.16726	0.00735705	0.0697108
Calu	-0.339364	0.00738508	0.06992
Rara	-0.542335	0.00739916	0.0699969
Crnkl1	0.350332	0.00741471	0.0700471
Alpk2	-0.292367	0.0074164	0.0700471
Erlin1	-0.747116	0.00743401	0.0701569
Gcdh	0.285829	0.00745658	0.0703135
Atp6v1h	0.29618	0.00748926	0.0705649
Fam160b2	-0.459197	0.00749584	0.0705703
Nrn1	0.784181	0.00754911	0.0710149
Ndufs4	0.301376	0.00755669	0.0710293
Rps6ka2	-0.411558	0.00756469	0.0710476
Cnksr1	0.546693	0.00757801	0.071059
Scyl2	-0.412068	0.00757282	0.071059
Rnf111	-0.408262	0.00759159	0.0711295
Cep128	0.464292	0.00763534	0.0712119
Ttc7	-0.624074	0.00763678	0.0712119
Fcrls	-0.624755	0.00763259	0.0712119
Dact3	-0.710169	0.00761041	0.0712119
Bcl3	-0.776633	0.00763101	0.0712119
Efs	-0.864772	0.00762642	0.0712119
Cmtm6	-0.731284	0.00764366	0.0712195
Ralgds	-0.485994	0.00770426	0.0717272
Inka2	-0.47829	0.00772737	0.0718714
Stx6	-0.478314	0.00773199	0.0718714
Gadd45a	0.590575	0.00774497	0.0719351
Psmb9	0.517689	0.00780062	0.0723947
Ipo13	0.288797	0.00781376	0.0724593
Haus1	0.374917	0.0078405	0.0726348
Mrps33	0.294885	0.00784505	0.0726348
Sacm1l	-0.322062	0.00785638	0.0726824
2410002F23Rik	0.573874	0.00795375	0.0735252
Sgca	0.293376	0.00796596	0.0735351
Pde1b	-0.953068	0.00796735	0.0735351
Zfp653	0.561117	0.00801444	0.0739116
Impdh2	0.308861	0.00802946	0.0739921
Sh3d19	-0.493764	0.0080388	0.07402
Washc5	0.307405	0.00804784	0.0740452
Acer2	0.763273	0.00805724	0.0740736
Psmb1	0.290262	0.00809493	0.0741299
Rnf157	-0.667529	0.00809118	0.0741299
Zdhhc2	-1.09686	0.00807003	0.0741299
1810049J17Rik	-1.28344	0.00808224	0.0741299
Itga2b	-1.28788	0.00809152	0.0741299
Vegfd	0.779655	0.00815705	0.0745609
Pkp2	0.288776	0.00816105	0.0745609
Akap12	-0.35117	0.0081583	0.0745609
Cd300lg	0.302487	0.00818079	0.0746832
Zfp369	0.738639	0.0082105	0.0748961
Hnrnpa0	-0.441432	0.00823858	0.0750939
Spag7	0.288948	0.00826911	0.0753137
Cd44	-1.12659	0.00828143	0.0753675
Slain2	-0.322019	0.00828976	0.0753848
Clec10a	-0.781112	0.00830466	0.0754618
Irag1	-0.774591	0.00832686	0.0755466
Tmtc3	-0.784729	0.00832373	0.0755466
Slc5a6	-0.539991	0.00834504	0.0756531
Sil1	0.359176	0.00836499	0.0757754
Clk1	0.305059	0.00837599	0.0758166
Far1	-0.508945	0.00842488	0.0762004
Tmem204	-0.347616	0.00843194	0.0762056
Lsm5	1.23343	0.00844626	0.0762762
Dnai1	0.993123	0.00849617	0.076668
Rnf11	-0.333835	0.00852426	0.0767445
Cdc23	-0.339815	0.00851935	0.0767445
Creb3l2	-0.691621	0.00851802	0.0767445
Fibp	0.299579	0.00854083	0.0768347
Tcp11l2	0.357923	0.0085746	0.0769028
Stim1	-0.41117	0.00857162	0.0769028
Dip2a	-0.487089	0.00857153	0.0769028
B4galt6	-0.544901	0.00857343	0.0769028
Dhtkd1	0.688034	0.00859819	0.0769437
Arpc1b	-0.33052	0.0085955	0.0769437
Ston1	-0.571483	0.00860537	0.0769437
Med20	-0.75511	0.00860053	0.0769437
Ccdc12	0.295713	0.00861568	0.0769773
Nr4a3	1.39195	0.00862637	0.0770141
Vps11	0.298175	0.00864108	0.0770283
Slc25a36	-0.589698	0.00864099	0.0770283
AI597479	-0.569988	0.00865016	0.0770508
Gsto1	0.299388	0.00866365	0.0771124
Lmtk2	-0.425256	0.00867377	0.077144
Pak2	-0.369647	0.00869559	0.0772795
Zcrb1	0.297226	0.00871927	0.0773728
Hspa4l	-0.275845	0.00871399	0.0773728
Hspa5	-0.558074	0.00874752	0.0775649
Igtp	0.767519	0.008776	0.0777587
Ripor3	-1.57822	0.00879114	0.077834
Plac9a	-0.503869	0.00879959	0.0778502
Sik1	0.671342	0.00890668	0.0787383
Pars2	0.661004	0.00894758	0.0790403
Frem2	0.737306	0.00898362	0.0791645
Fads3	0.296904	0.00897501	0.0791645
Pdcl3	0.286292	0.00900682	0.0791645
Ythdf1	-0.358769	0.00899334	0.0791645
Tulp3	-0.663259	0.00900423	0.0791645
Rab23	-0.663571	0.00900883	0.0791645
Arrb1	-0.791564	0.00898614	0.0791645
Lratd2	-1.24757	0.00902338	0.0792329
Map3k14	-0.752375	0.0090573	0.0794713
Bcam	0.306885	0.00908373	0.0796437
Taok3	-0.551852	0.00909232	0.0796595
Stc2	0.54594	0.00912834	0.0797442
Tnfrsf21	0.477119	0.00911312	0.0797442
Pygb	0.275153	0.00911616	0.0797442
Chpt1	0.264765	0.00912915	0.0797442
Nkx2-5	-0.311348	0.0091878	0.0801571
Usp21	-0.329948	0.00919713	0.0801571
Adamts2	-0.46823	0.00919675	0.0801571
Gpr153	-0.760094	0.00920373	0.0801571
Upf3b	0.351174	0.00921446	0.0801911
Clec12a	0.971035	0.00927944	0.080637
Tgtp2	0.719266	0.00927298	0.080637
Zmiz1	-0.404354	0.00929411	0.0807048
Ggct	0.315712	0.00930275	0.0807201
Rab10	-0.296534	0.00932329	0.0808385
Zfp397	-0.512918	0.00933941	0.0809186
Otulin	0.442867	0.00936594	0.0810886
Rtn2	0.301039	0.00937521	0.081109
Ggnbp2	0.299849	0.00944319	0.081637
Thbd	-0.349134	0.00949527	0.0819666
Tmem168	-0.392192	0.00948845	0.0819666
Apoo	0.271854	0.00952734	0.082183
Sting1	-0.599067	0.009571	0.082499
Ess2	0.485039	0.00960742	0.0826914
Hacl1	0.479115	0.00960642	0.0826914
Dbn1	-0.553531	0.00963384	0.0828581
Col1a2	-0.38536	0.00964459	0.0828898
Cox6b1	0.279691	0.00969939	0.0832998
Apc2	-0.766272	0.00974539	0.0836337
Sltm	0.280926	0.00978553	0.0839168
Pspc1	0.378549	0.00979907	0.083969
Pmepa1	-0.639594	0.00980592	0.083969
Lgi3	1.04045	0.00988016	0.0843087
Pola1	0.646194	0.00986301	0.0843087
Ces1d	0.302012	0.00988868	0.0843087
Acaa2	0.26938	0.00986182	0.0843087
Kansl1	-0.321743	0.00988196	0.0843087
Cyria	-0.939115	0.00987144	0.0843087
Zkscan3	-0.304076	0.00989787	0.0843258
Dusp6	-0.494309	0.00991206	0.0843855
Rbis	0.272044	0.00992779	0.0844582
Ccdc181	0.42099	0.00994741	0.0845638
Plekhf1	0.535105	0.00998669	0.0848363
Uhrf2	-0.4532	0.0100022	0.0849063
Atad1	-0.286512	0.0100312	0.0850296
Abi3bp	-0.569456	0.0100263	0.0850296
Tm6sf1	-0.50108	0.0100533	0.0851558
Ndufa5	0.28148	0.0100924	0.0854256
Rasd2	1.12549	0.0101205	0.0856015
Surf2	0.339633	0.0101771	0.0859693
Zfp608	-0.42315	0.0101786	0.0859693
Ifi211	0.505892	0.0101897	0.085978
Uchl5	0.287707	0.0102017	0.085978
Arf4	-0.283143	0.0101981	0.085978
Use1	0.272087	0.0102101	0.0859876
E130309D02Rik	-0.437055	0.0102241	0.086044
Sod3	-0.429636	0.0102379	0.0860979
H2az2	0.281304	0.0102765	0.0863607
Cox6c	0.276475	0.0102878	0.0863936
Stk11ip	0.424737	0.0102967	0.0864024
Eapp	0.364112	0.0103035	0.0864024
Extl3	-0.355845	0.0103806	0.0869862
Rwdd1	0.284138	0.0104071	0.0871462
Arhgef15	-0.332668	0.0104149	0.0871494
Zfp62	-0.275725	0.0104802	0.0876334
Mtus2	-0.41295	0.0105338	0.0880192
Cth	1.05616	0.0105414	0.0880203
Zfp869	0.359768	0.0105505	0.0880336
Zbtb8os	0.374161	0.0105802	0.0881563
Pum1	-0.341619	0.0106028	0.0881563
Ep400	-0.348256	0.0105955	0.0881563
Tmed7	-0.393773	0.0105885	0.0881563
Ppp1r3b	-0.62899	0.0105841	0.0881563
Zfp119a	0.526839	0.0107202	0.0889256
Wdr45	0.406699	0.0107175	0.0889256
Gpc1	-0.270666	0.0107242	0.0889256
Iqsec2	-0.308336	0.0107256	0.0889256
Arap2	-0.463982	0.0107404	0.0889852
Slf1	0.272129	0.0107666	0.0891397
Mllt3	0.451907	0.010826	0.0895055
Phax	0.329654	0.0108247	0.0895055
Nck1	-0.32493	0.0108354	0.0895196
Map4k4	-0.268261	0.0108679	0.0897248
1110059G10Rik	0.318105	0.010898	0.0897838
Psma2	0.306837	0.0108839	0.0897838
Gdf15	-1.38112	0.0108962	0.0897838
Spata13	-0.69769	0.0109134	0.0898484
Actr8	0.299637	0.0109742	0.090222
Lrrn2	-1.1419	0.010973	0.090222
Apba3	-0.310653	0.0109929	0.0902268
Ints2	-0.636091	0.0109978	0.0902268
Sumo2	-0.951905	0.0109954	0.0902268
Cux2	0.424065	0.0110137	0.0902936
Slc38a3	-0.319807	0.0110305	0.0903686
Zfp672	-0.330445	0.0110432	0.0904097
Trappc8	-0.310767	0.0110522	0.09042
Psmd2	0.264491	0.0110815	0.0905967
Adam23	-1.03057	0.011202	0.0915182
Card19	-0.273975	0.0112568	0.0919021
Rpl36a	0.283509	0.0113182	0.0923386
Zbtb49	-0.747302	0.0113852	0.0928209
Pygo1	-0.69139	0.011395	0.0928368
Tnni3	0.352006	0.0114423	0.0931574
Zzz3	-0.348062	0.0114644	0.0932722
Gm10033	0.396195	0.0114725	0.0932735
Scin	0.615905	0.0114864	0.0933214
Heatr5a	-0.346036	0.0114943	0.0933214
Hspa12a	-0.528251	0.0115518	0.0937234
Stxbp6	-0.880607	0.0115628	0.0937484
Col11a2	-0.707736	0.0115833	0.0938499
Adamts9	-0.509289	0.0116389	0.0942353
Pth1r	0.463165	0.0117048	0.0945111
Txnl1	0.270212	0.0116915	0.0945111
Psmb2	0.262457	0.0117052	0.0945111
Slc33a1	-0.490318	0.0116924	0.0945111
Echdc3	0.31141	0.0117317	0.094611
Cops5	0.265633	0.0117337	0.094611
Pxdc1	-0.602211	0.0117502	0.0946792
Wac	-0.279241	0.0117623	0.0947115
Eif6	0.294827	0.0117728	0.0947313
Clca3a1	1.01627	0.0118205	0.09488
Ivns1abp	0.279698	0.0118236	0.09488
Psma1	0.261652	0.0118234	0.09488
Cand2	-0.277395	0.0118008	0.09488
Agap1	-0.482703	0.0118604	0.0951103
Naa15	-0.270578	0.0119289	0.0955286
Ptms	-0.303861	0.0119235	0.0955286
Prkcg	0.578561	0.011966	0.0957609
Pla1a	0.386945	0.0120064	0.0958882
Adcy7	-0.535914	0.0120016	0.0958882
Slc16a2	-0.637788	0.0120003	0.0958882
Gas2l1	-0.460049	0.0120324	0.0960304
Atp5c1	0.260736	0.0120495	0.0961015
Pstpip2	-0.422122	0.0120587	0.0961097
Srebf1	-0.391004	0.0121588	0.0968412
Man1c1	-0.321338	0.0121952	0.0969996
Elf1	-0.526638	0.0121893	0.0969996
Pex7	0.285183	0.0122519	0.0973846
Ighmbp2	0.685594	0.0123032	0.0974272
Tipin	0.373036	0.0122924	0.0974272
Arcn1	-0.311535	0.012307	0.0974272
Htra3	-0.339009	0.012272	0.0974272
Anxa2	-0.348321	0.0122952	0.0974272
Aff4	-0.578838	0.0122782	0.0974272
Chd3	-0.29889	0.0123627	0.0978022
Arglu1	0.276454	0.0123924	0.0979713
Srsf2	-0.280472	0.0124064	0.0980157
Cdkn2c	0.414784	0.0124317	0.0981496
Snw1	0.291641	0.0125056	0.0986662
Naa50	-0.384727	0.0125333	0.0988189
Fam111a	-0.478891	0.0125426	0.0988259
Bgn	-0.368464	0.0125663	0.0989462
Mknk2	0.272893	0.0125882	0.0990114
Slc29a1	-0.270208	0.0125939	0.0990114
Auts2	-0.427781	0.0125999	0.0990114
Wdr36	0.311771	0.0126134	0.099051
Setd1b	-0.392268	0.0126442	0.0992268
Adprm	0.402588	0.0126593	0.099242
Sertad2	-0.905661	0.0126631	0.099242
Cyp4f16	0.536779	0.0127201	0.0996226
Itgb6	-0.582187	0.0127773	0.100003
Acp1	0.361591	0.0127984	0.100052
Psmd7	0.267501	0.0128005	0.100052
Tchp	0.612476	0.0129268	0.10086
Srp9	0.285524	0.0129382	0.10086
Rps13	0.267585	0.0129246	0.10086
Idh2	0.264895	0.0129315	0.10086
Snapc1	-0.379945	0.0129549	0.100923
Ttc33	0.332818	0.0129838	0.100971
Ptpn3	0.331193	0.0129856	0.100971
Qsox1	0.308082	0.0129869	0.100971
Unc13b	-0.486066	0.0130822	0.101645
Numa1	-0.27033	0.0131005	0.10172
Pwwp2b	-0.536775	0.0131253	0.101845
Zfp160	0.416508	0.0131667	0.101988
Farp2	0.315603	0.0131586	0.101988
Rfx2	-1.08746	0.0131698	0.101988
Fhl1	-0.323985	0.0131919	0.102092
Podxl2	0.494432	0.0132487	0.102396
Smpd2	0.301717	0.0132477	0.102396
Fblim1	-0.318896	0.0132638	0.102396
Pdcd7	-0.498188	0.0132662	0.102396
Tmem67	0.583924	0.0132899	0.102427
Ap3d1	-0.28056	0.013305	0.102427
Ckb	-0.307056	0.0132899	0.102427
Fkrp	-0.332364	0.0133012	0.102427
Bicdl1	1.00671	0.0133301	0.102537
Trim65	-0.830931	0.0133387	0.102537
Tbc1d24	-0.865709	0.0133455	0.102537
Snrk	0.398792	0.0133937	0.102747
Efnb1	-0.418991	0.0133991	0.102747
Heca	-0.462492	0.0133952	0.102747
Slc25a4	0.252163	0.0134151	0.102803
Pkia	-0.375809	0.0134524	0.103021
Kcnj12	-0.479006	0.0134859	0.10321
Psma7	0.259679	0.013513	0.10335
Tmem14a	0.945649	0.0135504	0.103501
Flnb	-0.285589	0.0135448	0.103501
Ing2	0.571705	0.0136073	0.10372
Spg21	0.453472	0.0135968	0.10372
Stx17	0.425892	0.0135974	0.10372
Srrt	-0.287343	0.0136223	0.10372
Inpp5d	-0.602752	0.0136232	0.10372
Ngdn	0.294748	0.013642	0.103796
Bri3bp	-0.318506	0.0136786	0.104007
Eci1	0.256108	0.0137355	0.104372
Itga5	-0.27241	0.0138002	0.104728
Wdr92	-0.461461	0.0137998	0.104728
Vapa	-0.268069	0.0138202	0.104811
Lims1	-0.374058	0.013829	0.104811
Prkch	0.354924	0.0138944	0.105239
Mat2b	0.265891	0.0139467	0.105567
Uqcrh	0.25993	0.013977	0.10566
Sall2	-1.11947	0.0139703	0.10566
Pfdn5	0.267985	0.0140988	0.10624
Smyd2	0.262194	0.0140871	0.10624
Dhx37	-0.345527	0.0140725	0.10624
Klhl31	-0.404321	0.0140748	0.10624
Lig4	-0.449016	0.014099	0.10624
Itsn1	-0.273868	0.0141157	0.106298
Kcnj5	-0.437538	0.0141612	0.106544
Poglut3	-0.537207	0.0141666	0.106544
Smim19	0.265345	0.0142423	0.106801
Tpm3	-0.340692	0.0142124	0.106801
Arhgap18	-0.415193	0.0142462	0.106801
Pgpep1	-0.466822	0.0142224	0.106801
Gngt2	-0.508304	0.0142285	0.106801
Sec23b	-0.3655	0.0142879	0.107008
ARVCF	-0.384323	0.014292	0.107008
Npc2	0.274154	0.0143151	0.107112
Mtus1	-0.270099	0.0143441	0.107234
Pcid2	-0.440444	0.0143497	0.107234
Sertad1	0.45448	0.0143681	0.107261
Phykpl	0.285627	0.0143715	0.107261
Ifi208	-1.18902	0.0143986	0.107395
Zfhx2	-0.504709	0.0144226	0.107506
Tcf21	-0.491313	0.0144408	0.107573
Ippk	-0.527937	0.0144748	0.107758
Ddx1	0.267588	0.014568	0.108205
Ndufb9	0.257646	0.0145718	0.108205
Zfp27	-0.354436	0.0145457	0.108205
Samd4	-0.396578	0.0145689	0.108205
Trim54	0.29351	0.0145891	0.108266
Snai1	-1.15616	0.0146079	0.108336
Penk	0.503953	0.0146629	0.108607
Sirt6	-0.59087	0.0146585	0.108607
Mapk8	-0.418874	0.014703	0.108836
Nr2f6	-0.33059	0.0147146	0.108853
Abraxas2	-0.426116	0.0147446	0.109006
Gbp2	0.380711	0.0147934	0.109092
Gm10053	0.308529	0.0147755	0.109092
Slc16a1	-0.283224	0.0147753	0.109092
Prkar2a	-0.422829	0.014785	0.109092
Mtpn	-0.441862	0.0148343	0.109325
Itga10	-0.826532	0.0148724	0.109537
Zfp61	0.654816	0.0148916	0.10961
Shisa5	-0.350925	0.0149128	0.109697
Zfp146	-0.344322	0.0149759	0.110092
Gm10643	0.845318	0.0150919	0.11046
Rnaseh2a	0.327458	0.0150919	0.11046
Vps41	0.263595	0.0150847	0.11046
Rprd1b	-0.521242	0.0150667	0.11046
Gnao1	-0.564146	0.0150657	0.11046
Prss23	-0.578589	0.0150373	0.11046
Prrt1	-1.14931	0.0150452	0.11046
Fbxo45	-0.699485	0.0151646	0.110923
Irgq	-1.08818	0.0151803	0.11097
Prr3	0.7807	0.0152073	0.111042
Tgs1	-0.422696	0.0152091	0.111042
Mapk12	0.293402	0.0152273	0.111081
Pdp1	0.288366	0.0152335	0.111081
Trpt1	0.332289	0.0152649	0.111104
Eral1	0.297929	0.0152535	0.111104
Ucp2	-0.558912	0.0152562	0.111104
Nnmt	0.702176	0.0152867	0.111193
Tbcd	0.343585	0.0153694	0.111726
Ywhah	-0.24346	0.0154006	0.111814
Arhgap24	-0.399877	0.0153993	0.111814
Smarce1	0.283016	0.015433	0.111911
Enpep	-0.436808	0.0154302	0.111911
Homer1	-0.495465	0.0154616	0.112049
Pex12	0.452457	0.0154989	0.112242
Eif3k	0.263005	0.0155073	0.112242
Lman2	-0.312851	0.0155348	0.112302
H2aw	-0.388236	0.0155283	0.112302
Ces1e	0.932004	0.0155467	0.112319
Tceanc2	0.535276	0.0156072	0.112436
Znhit3	0.461256	0.0156108	0.112436
Mtrf1	0.358873	0.0156073	0.112436
Golph3	-0.328208	0.0155942	0.112436
Zfp281	-0.433164	0.0156089	0.112436
Cbarp	1.00854	0.0156638	0.112749
Timm17a	0.250262	0.015698	0.112857
Syne1	-0.279825	0.0156941	0.112857
Sbf1	-0.264049	0.0157353	0.113055
Zfp277	0.320343	0.0157785	0.113296
Zfp609	-0.424155	0.0157923	0.113326
Eps8	-0.615796	0.0158533	0.113694
Sod1	0.254658	0.0159126	0.113841
Uqcrb	0.25073	0.0159119	0.113841
Man2a2	-0.286286	0.015902	0.113841
Ankrd49	-0.527851	0.0159076	0.113841
Ppcdc	0.573855	0.0159452	0.114006
Casz1	-0.30954	0.0159642	0.114072
Actn4	-0.263153	0.01599	0.114187
Prdx4	0.312099	0.0160137	0.114278
Alg13	-0.592263	0.0160223	0.114278
Nrbp2	0.316659	0.0160761	0.114541
Chd1l	0.298601	0.0160786	0.114541
Bmpr2	-0.487304	0.0160889	0.114544
Chrd	0.782383	0.0161156	0.114665
Zbtb22	0.39572	0.0161821	0.115068
Gigyf2	-0.273142	0.0162319	0.115338
Nt5m	-0.411694	0.0162396	0.115338
Dctn6	0.263734	0.0162609	0.115349
Fyn	-0.263289	0.0162583	0.115349
Abca7	-0.286314	0.0162794	0.115411
Kbtbd13	-1.10327	0.016332	0.115714
Tmed9	-0.276513	0.0163467	0.115748
Cert1	-0.386678	0.0164442	0.116368
Serhl	0.257205	0.0164726	0.116499
Usp20	-0.262017	0.0165342	0.116865
Ctps2	0.365375	0.0165595	0.116973
Ncoa2	-0.487049	0.0165956	0.117157
Wdtc1	-0.310348	0.0166659	0.117583
Cwc22	0.313031	0.0167139	0.11785
Arhgef11	-0.264987	0.0167365	0.117939
Ighm	0.450866	0.0168101	0.118316
Dok7	-0.368491	0.0168088	0.118316
Dennd6b	0.293488	0.0168575	0.118578
Apbb2	0.506602	0.0168933	0.118688
Dimt1	-0.526831	0.0168898	0.118688
Fyb	-0.754652	0.0169472	0.118995
Prmt6	-0.960263	0.0169649	0.119048
Polr3gl	0.263843	0.0169897	0.119151
Vamp5	0.293308	0.01701	0.119151
Npm1	0.287079	0.0170053	0.119151
Cyp26b1	1.06097	0.0170332	0.119243
Thbs3	-0.493834	0.0170436	0.119244
Zfp219	-0.339589	0.017073	0.119307
Atp23	-0.763766	0.0170707	0.119307
Erlin2	-0.513697	0.0171724	0.119931
Cyld	-0.350772	0.0172016	0.120063
Nynrin	-0.516437	0.0172137	0.120077
Triobp	-0.361548	0.0172332	0.120123
Abcb10	-0.391839	0.0172408	0.120123
Amfr	-0.257367	0.0172641	0.120142
Zfp768	-0.279202	0.0172616	0.120142
Snx18	-0.539328	0.0173005	0.120325
Srpx	-0.672185	0.0173345	0.120489
Dnaja4	-0.258859	0.0173981	0.12086
St13	-0.25427	0.0175146	0.121597
Txnrd1	-0.319884	0.0175376	0.121685
Clba1	0.855233	0.0176266	0.122158
Smap2	-0.278314	0.0176256	0.122158
Galnt18	-0.427649	0.0176498	0.122247
Paqr4	-0.567452	0.0176945	0.122484
Ndufs3	0.254068	0.0177127	0.122538
Abracl	0.265718	0.0177489	0.122655
Nfkb1	-0.254748	0.0177504	0.122655
Olfml2b	-0.455068	0.0177655	0.122687
Cwc27	0.314419	0.0179065	0.123172
Brf1	0.291712	0.0178618	0.123172
Nf2	-0.285339	0.0179092	0.123172
Txndc5	-0.326634	0.0179084	0.123172
Nsun5	-0.390884	0.0178955	0.123172
Naaa	-0.44713	0.0179066	0.123172
Thap2	-0.668345	0.0178956	0.123172
Fis1	0.249988	0.0179405	0.123315
Cacng6	1.09422	0.0179698	0.123444
Ewsr1	0.245733	0.0180155	0.123613
Calhm5	-0.951369	0.0180105	0.123613
Zfp992	0.766806	0.0180316	0.123652
Zfp414	0.423489	0.018121	0.124192
Slc39a13	-0.448663	0.0181482	0.124239
Lyve1	-0.545445	0.0181491	0.124239
Zfp455	1.0582	0.0181989	0.124508
Rps24	0.271519	0.01825	0.124712
Pcdhga10	-0.853067	0.018245	0.124712
Rad51d	0.485529	0.0182661	0.124716
Akirin1	-0.394572	0.0182718	0.124716
Srrm4	-0.700827	0.0183275	0.125023
Tle3	-0.48306	0.0183552	0.12514
Inf2	0.330528	0.0184341	0.125604
Arf2	-0.398802	0.0184679	0.125762
mt-Nd3	0.366275	0.0185395	0.125957
Mrpl9	0.242603	0.0185317	0.125957
Pogz	-0.320033	0.0185313	0.125957
Col4a6	-1.2997	0.0185299	0.125957
Rsph10b	1.06343	0.0185576	0.126007
Hlx	-0.671495	0.0186121	0.126304
Ddx17	-0.28578	0.018752	0.127112
P4ha2	-0.316619	0.0187529	0.127112
Nup93	0.284905	0.0188613	0.127774
Rrp1	0.262299	0.0189075	0.128013
Zgpat	-0.401047	0.0189361	0.128132
Cmc1	0.349143	0.0189701	0.128289
Zfp383	0.387802	0.0190096	0.128482
Fam161b	-0.519107	0.0190281	0.128482
Zfp408	-0.583572	0.019035	0.128482
Angptl4	-0.617307	0.0190425	0.128482
S100a4	0.657461	0.0191185	0.128921
Sh3glb1	0.238106	0.0191311	0.128928
Tank	-0.25655	0.0191415	0.128928
Cox7c	0.243745	0.0191588	0.128971
Cyp2j6	0.425503	0.0192005	0.129177
Zfand4	0.530316	0.0192477	0.129376
Tspan15	-0.610382	0.0192522	0.129376
Coq7	0.253054	0.019265	0.129388
Klhl8	-0.402117	0.019402	0.130234
Dnajc21	0.274647	0.0194137	0.130238
ENSMUSG00000115423	0.297132	0.0194612	0.130483
Psmd11	0.257254	0.0194897	0.130598
Bphl	0.277254	0.0195298	0.130718
Socs7	-0.651286	0.0195285	0.130718
Cav3	0.268501	0.0195561	0.130747
Dhrs7c	0.246752	0.0195563	0.130747
St6galnac6	-0.322987	0.0196188	0.131089
Rad50	0.436306	0.0196873	0.131398
Tshz1	-0.277416	0.0196773	0.131398
Tbc1d25	-0.557956	0.0197178	0.131526
Ssc5d	-0.466121	0.0197296	0.131531
Tepsin	-0.473207	0.0197574	0.131641
0610009B22Rik	-0.26008	0.0198015	0.131712
Rprd1a	-0.360662	0.0198016	0.131712
Ak4	-0.583183	0.0197967	0.131712
Rps6ka1	-0.573524	0.0198189	0.131752
Zfp354b	-0.722979	0.0198737	0.132041
Dnajc3	-0.312166	0.0199171	0.132225
Card10	-0.358011	0.0199238	0.132225
Eif2s3y	0.302089	0.0199838	0.132548
Crk	-0.329114	0.0199982	0.132569
Zfp1	0.3548	0.0200357	0.132667
Rnd2	-0.761247	0.0200325	0.132667
Mylk4	0.538863	0.0201978	0.133065
Mzt2	0.506866	0.0201154	0.133065
Klhl32	0.447423	0.0201425	0.133065
Mcm7	0.408855	0.0201965	0.133065
Med30	0.34137	0.0201727	0.133065
Cgrrf1	0.271028	0.0201375	0.133065
Elp1	0.269742	0.0202091	0.133065
Lzic	-0.33259	0.0201622	0.133065
Ubiad1	-0.471107	0.0201266	0.133065
Dph2	-0.608598	0.020189	0.133065
Fars2	0.293124	0.020325	0.13371
Poglut2	-0.287437	0.0203299	0.13371
Eif2b3	0.315938	0.0203703	0.13386
Zdhhc5	-0.281194	0.0203754	0.13386
Dda1	-0.402481	0.0204788	0.134464
N4bp2l1	0.92055	0.0205329	0.134743
Tril	-0.794513	0.0206795	0.13563
Nf1	-0.402034	0.0207394	0.135947
Tnnt2	0.242007	0.0207747	0.136079
Psmd12	0.238492	0.0207828	0.136079
Rpp40	0.534419	0.0208601	0.136185
Nenf	0.398284	0.0208917	0.136185
Stx8	0.312829	0.0208221	0.136185
Akap6	-0.288932	0.0208662	0.136185
Ubqln1	-0.327266	0.0208799	0.136185
Bysl	-0.329136	0.0208396	0.136185
Ammecr1l	-0.457414	0.0208269	0.136185
Afap1l2	-0.76441	0.0208885	0.136185
Irgm1	0.393327	0.020993	0.136738
Oxld1	0.319674	0.0209999	0.136738
Trappc1	0.263056	0.0210411	0.136931
Uqcrfs1	0.23997	0.0210663	0.137019
Rhebl1	0.789106	0.0210927	0.137114
Washc3	0.290513	0.021118	0.137198
Brcc3	0.252026	0.021131	0.137198
8030462N17Rik	-0.581543	0.0211407	0.137198
Dnajc7	0.245939	0.0212264	0.137535
Ttll3	-0.70237	0.0212277	0.137535
E2f3	-0.708995	0.0212138	0.137535
Saysd1	0.51796	0.0212632	0.137613
Eif3m	0.264153	0.0212563	0.137613
Mtmr4	-0.51104	0.0213319	0.137981
Eola1	0.438099	0.0213799	0.138064
Rpl24	0.25641	0.0213744	0.138064
Prkcd	-0.31188	0.0213651	0.138064
Tom1l2	-0.295579	0.0214422	0.13839
Neil2	0.724694	0.021507	0.138656
Mzb1	-0.77818	0.0214986	0.138656
Plekha2	-0.389019	0.021533	0.138747
Ndufv2	0.234631	0.0215504	0.138783
Atoh8	0.646461	0.0216416	0.138971
Aimp1	0.256767	0.0216513	0.138971
Orc3	0.23717	0.0216624	0.138971
Jph2	-0.260322	0.021651	0.138971
Sptb	-0.277824	0.0216361	0.138971
Crtc3	-0.494832	0.0216058	0.138971
Cnn1	-0.849701	0.0216551	0.138971
Pcnx4	0.412946	0.0217111	0.139207
Picalm	-0.261397	0.0217248	0.139219
Atp10d	0.569379	0.0217424	0.139256
Ubqln4	-0.264413	0.0217916	0.139495
Cox10	-0.273686	0.0218616	0.139866
Zbtb16	0.564917	0.0220531	0.14049
Setd6	0.422633	0.022028	0.14049
Zfp825	0.394505	0.0220547	0.14049
Fgf13	0.328982	0.0220455	0.14049
Rps11	0.244369	0.0220373	0.14049
Baz2a	-0.271329	0.0220028	0.14049
Jak3	-0.35883	0.0220219	0.14049
Slco2b1	-0.375592	0.0220534	0.14049
Slc35a3	-0.777519	0.0220787	0.140566
Hook3	-0.453617	0.0220925	0.140578
Tlcd2	0.635723	0.0221315	0.140616
Myl3	0.290658	0.0221183	0.140616
Clec3b	-0.263053	0.0221344	0.140616
Mmgt1	-0.567317	0.0222169	0.140987
Dolpp1	-0.616843	0.0222123	0.140987
Msh3	0.336706	0.022242	0.141068
Mtch2	0.235617	0.0222536	0.141068
Ahctf1	0.268373	0.0222903	0.141224
Fstl3	-0.878811	0.0223324	0.141338
Wif1	-1.02947	0.0223236	0.141338
Atp5l	0.255985	0.0224205	0.141819
Rrp1b	0.409314	0.0224582	0.141859
Dhx40	0.319698	0.0225022	0.141859
Nop53	0.252017	0.0224841	0.141859
Sap18	0.245695	0.0224654	0.141859
Atp6v0a2	-0.279442	0.0224975	0.141859
Igfbp3	-0.478133	0.0225036	0.141859
Rftn2	-0.478623	0.0225113	0.141859
Nbeal2	-0.335431	0.0225682	0.142141
Dcun1d5	0.253494	0.0226479	0.142566
Tspan2	-0.932864	0.022711	0.142887
Alg9	-0.397698	0.0227736	0.143204
Plekho1	-0.250342	0.0228493	0.143603
Tmem184c	0.315803	0.022895	0.143737
Gm35339	-0.548635	0.0228873	0.143737
Ndufb5	0.239587	0.0229577	0.144053
Esyt2	-0.363067	0.0230921	0.144819
Slc25a25	0.629938	0.0231459	0.145026
Iba57	0.410856	0.0231545	0.145026
Hnrnpa1	0.232648	0.0231677	0.145026
Adamts19	-1.3871	0.0231745	0.145026
Mrpl39	0.251481	0.0231878	0.145032
2700081O15Rik	-0.478079	0.0232294	0.145215
Strip1	-0.261718	0.0232691	0.145386
Esd	0.242438	0.0233107	0.145568
Alox12	0.478536	0.0233355	0.145645
Gin1	0.328824	0.023424	0.146042
Dpf2	-0.263745	0.023415	0.146042
Gm17428	0.323996	0.0234996	0.146062
Vldlr	0.257278	0.0234891	0.146062
Psmc6	0.25044	0.0235143	0.146062
Cox4i1	0.241054	0.0234875	0.146062
Mdh1	0.240814	0.0235105	0.146062
Cnn2	-0.33815	0.0234775	0.146062
Gstcd	-0.851739	0.0234699	0.146062
Psmd13	0.238985	0.0235369	0.146126
Mxd4	0.404248	0.0236174	0.14643
Zfpm1	-0.373636	0.0236233	0.14643
Klhdc10	-0.479559	0.023619	0.14643
Lrrc3b	-0.342365	0.0236951	0.14672
Rbbp5	-0.447456	0.0236923	0.14672
Cfap410	0.385072	0.0237334	0.14688
Kcnh2	0.330772	0.0237871	0.147057
Vps50	0.260841	0.0237837	0.147057
Trim37	0.412407	0.0238233	0.147203
Pyroxd1	0.293266	0.0238517	0.147301
Mpv17l2	0.337113	0.0238856	0.147384
Tnip1	-0.280652	0.0238902	0.147384
Psme1	0.244632	0.0239149	0.147458
Lman1	-0.272533	0.023955	0.147628
Arap3	-0.287796	0.0239908	0.147694
Stxbp1	-0.44098	0.0239844	0.147694
Zc2hc1c	0.72461	0.0240337	0.147779
Bclaf1	0.263503	0.0240952	0.147779
Ppp3cc	0.250248	0.0240903	0.147779
Tspyl1	-0.256845	0.0240614	0.147779
Mul1	-0.261556	0.0240922	0.147779
Selenot	-0.301078	0.0240602	0.147779
Cx3cl1	-0.607934	0.0240208	0.147779
Myrfl	-1.03701	0.0241054	0.147779
Il1rl2	1.13101	0.0241548	0.148005
Dph7	0.510312	0.0241839	0.148106
Osbpl7	-0.501714	0.0242498	0.148432
Med19	-0.491867	0.024273	0.148497
Rtl5	0.908074	0.0243269	0.148517
St6galnac2	0.462524	0.0242967	0.148517
Plscr3	0.310272	0.0243171	0.148517
Etfa	0.236198	0.0243047	0.148517
Zfp598	-0.294108	0.0243468	0.148561
Mpc1	0.246505	0.0243721	0.148638
Exosc9	0.26388	0.0244853	0.149173
Cad	-0.370481	0.0244778	0.149173
Rexo4	-0.337726	0.0245154	0.149194
Ero1a	-0.383137	0.0245182	0.149194
Egr1	-0.690347	0.0245268	0.149194
F2r	-0.39545	0.0245475	0.149242
Rel	-0.792839	0.0245644	0.149268
Trim35	-0.29864	0.0246096	0.149465
Lactb	0.262986	0.0246638	0.14964
Cox7b	0.23062	0.0246591	0.14964
Psma3	0.239995	0.0247631	0.150164
Higd1a	0.257779	0.0248216	0.15034
Ptprs	-0.24678	0.0248305	0.15034
Cd55	-0.433659	0.0248123	0.15034
Cox7a2	0.244293	0.0248554	0.150414
Fam102a	-0.566231	0.0248726	0.15044
Lrrfip2	0.24257	0.0249522	0.150844
Smad2	-0.306212	0.0250227	0.151075
Slc39a14	-0.336725	0.0250112	0.151075
Klhl18	-0.548693	0.025029	0.151075
Smc5	0.303214	0.025063	0.151122
Hmcn2	-0.405701	0.0250754	0.151122
Zfp202	-0.658047	0.0250646	0.151122
Snx15	-0.37377	0.0251215	0.151322
Tbck	-0.700053	0.0251597	0.151474
Gstm1	0.22797	0.0252275	0.151599
Rnf128	-0.245343	0.0252449	0.151599
Armc1	-0.295622	0.025203	0.151599
Casc3	-0.304584	0.0252321	0.151599
Camk1g	-1.33106	0.0252087	0.151599
Rpf1	0.310844	0.025278	0.151719
Agpat2	0.262143	0.0253178	0.151881
Ganab	-0.244029	0.0253929	0.152253
Arl6ip4	0.285669	0.0254271	0.152381
Aldh1b1	-0.361659	0.0255035	0.152761
Ppp1r12c	-0.234973	0.0255234	0.152802
Map1lc3a	0.229183	0.0255386	0.152815
Masp2	0.444997	0.0255654	0.152819
Itpripl2	-0.934452	0.0255621	0.152819
4932438A13Rik	0.244643	0.0255922	0.152902
1700017B05Rik	-0.480669	0.0256409	0.153115
Iffo1	0.360426	0.0256906	0.153233
Gjc1	0.258145	0.025699	0.153233
Cdc123	0.24336	0.0257128	0.153233
Phtf2	-0.243097	0.0257037	0.153233
Psmb3	0.24374	0.0257336	0.153252
Soga1	-0.778863	0.0257421	0.153252
Lrrc14b	-0.254914	0.0257716	0.153314
Parp16	-0.789311	0.0257918	0.153314
Gm14288	-1.14674	0.0257788	0.153314
Slc25a14	0.64543	0.0258189	0.153398
Irs2	0.905227	0.0258859	0.15346
Slc2a1	0.408409	0.0258784	0.15346
Ergic1	-0.286797	0.0259209	0.15346
Slc25a22	-0.298617	0.0258994	0.15346
Gnl3l	-0.464334	0.0258946	0.15346
Nlgn2	-0.523301	0.02591	0.15346
Ypel2	-0.688231	0.0258725	0.15346
Rbm15	-0.347204	0.0259422	0.153509
Txlna	-0.348104	0.0259717	0.153606
Tnks1bp1	-0.255409	0.0259908	0.153641
Tbc1d22a	0.350841	0.0260725	0.154047
Cox5a	0.228987	0.0261041	0.154079
Ubtf	-0.252749	0.0260943	0.154079
Hcfc1	-0.329911	0.0261474	0.154257
Sgce	0.314588	0.0261669	0.15429
Sra1	0.246187	0.0261794	0.15429
Dnaja2	0.233862	0.0262343	0.154536
Ramac	0.320774	0.026308	0.154893
Nrip1	0.769945	0.0263925	0.154959
Jtb	0.286651	0.0263803	0.154959
Txndc15	0.235305	0.0263483	0.154959
Ncor1	-0.251165	0.0263841	0.154959
Rint1	-0.311703	0.0263985	0.154959
Yjefn3	-0.530963	0.0263912	0.154959
Selenbp1	0.256357	0.0264746	0.155328
Arih1	-0.246442	0.0264998	0.155399
Polr3a	0.302315	0.0265308	0.155502
Cabp1	-0.546545	0.0265751	0.155685
Itk	0.381295	0.0266115	0.15582
Ndufs8	0.239175	0.0266313	0.155858
Zfp46	0.450854	0.0266625	0.155963
Asb5	0.257768	0.0266762	0.155965
Txndc17	0.242833	0.0266936	0.155989
Prr13	-0.299789	0.0267571	0.156283
Glipr2	-0.879816	0.0268224	0.156586
Nfkbiz	-0.640107	0.0268821	0.15681
Nectin1	-0.982756	0.0268874	0.15681
Exoc2	-0.369429	0.0269308	0.156985
Fbxo28	-0.500623	0.0269562	0.157055
Fry	0.292832	0.0270542	0.15737
Ndufs6	0.244382	0.0270638	0.15737
[truncated: 9,723 more rows]
