# Supplementary material for: Targeting LTBP2 Reveals a Novel Anti-Cardiac Remodeling Mechanism of Finerenone Against Doxorubicin-Induced Cardiotoxicity
Source: Biomolecules. 2025 Dec 5;15(12):1703. doi: 10.3390/biom15121703 (PMC12730392; doi:10.3390/biom15121703)
Supplement: Supplementary file 1 [file biomolecules-15-01703-s001.zip › Supplementary_GSEA.xls]

ID	Description	setSize	enrichmentScore	NES	pvalue	p.adjust	qvalues	rank	leading_edge	core_enrichment
00190	Oxidative phosphorylation	127	-0.536385232492538	-2.44127651437553	2.55257730888032e-10	8.27035048077224e-08	6.20679324580373e-08	3400	tags=69%, list=29%, signal=50%	ENSMUSG00000061518/ENSMUSG00000013593/ENSMUSG00000025651/ENSMUSG00000029017/ENSMUSG00000074218/ENSMUSG00000020163/ENSMUSG00000113902/ENSMUSG00000022820/ENSMUSG00000039105/ENSMUSG00000026260/ENSMUSG00000018770/ENSMUSG00000022956/ENSMUSG00000020089/ENSMUSG00000006057/ENSMUSG00000014294/ENSMUSG00000022450/ENSMUSG00000030785/ENSMUSG00000009876/ENSMUSG00000044894/ENSMUSG00000037916/ENSMUSG00000028648/…
04512	ECM-receptor interaction	63	0.703222854685214	2.38435109871027	5.31478544350464e-10	8.60995241847752e-08	6.46166019710301e-08	1373	tags=49%, list=12%, signal=44%	ENSMUSG00000040152/ENSMUSG00000039084/ENSMUSG00000031849/ENSMUSG00000028364/ENSMUSG00000031273/ENSMUSG00000034664/ENSMUSG00000005087/ENSMUSG00000032243/ENSMUSG00000048126/ENSMUSG00000026043/ENSMUSG00000031503/ENSMUSG00000090210/ENSMUSG00000027087/ENSMUSG00000031502/ENSMUSG00000020241/ENSMUSG00000024330/ENSMUSG00000050675/ENSMUSG00000001119/ENSMUSG00000026837/ENSMUSG00000026971/ENSMUSG00000000290/…
03050	Proteasome	47	-0.633902722652045	-2.35033725432254	8.35247431303524e-07	9.02067225807806e-05	6.76990023267067e-05	3013	tags=79%, list=26%, signal=59%	ENSMUSG00000031897/ENSMUSG00000002102/ENSMUSG00000039041/ENSMUSG00000030603/ENSMUSG00000029649/ENSMUSG00000040850/ENSMUSG00000026750/ENSMUSG00000021737/ENSMUSG00000028932/ENSMUSG00000026914/ENSMUSG00000005779/ENSMUSG00000068749/ENSMUSG00000042541/ENSMUSG00000020708/ENSMUSG00000020720/ENSMUSG00000025487/ENSMUSG00000060073/ENSMUSG00000069744/ENSMUSG00000022216/ENSMUSG00000029440/ENSMUSG00000021832/…
04728	Dopaminergic synapse	113	0.539182799008728	1.96316083576479	3.38607769226602e-06	0.000238151490910913	0.000178729676414623	1481	tags=27%, list=13%, signal=23%	ENSMUSG00000055116/ENSMUSG00000061718/ENSMUSG00000026077/ENSMUSG00000027230/ENSMUSG00000020734/ENSMUSG00000032259/ENSMUSG00000043004/ENSMUSG00000018909/ENSMUSG00000026824/ENSMUSG00000029120/ENSMUSG00000038648/ENSMUSG00000029238/ENSMUSG00000053436/ENSMUSG00000041695/ENSMUSG00000025958/ENSMUSG00000038539/ENSMUSG00000034656/ENSMUSG00000031748/ENSMUSG00000038811/ENSMUSG00000042529/ENSMUSG00000021250/…
03010	Ribosome	142	-0.432157034039158	-1.9901531276521	3.67517732887211e-06	0.000238151490910913	0.000178729676414623	4057	tags=73%, list=35%, signal=48%	ENSMUSG00000032518/ENSMUSG00000008682/ENSMUSG00000023939/ENSMUSG00000012848/ENSMUSG00000038274/ENSMUSG00000063316/ENSMUSG00000030432/ENSMUSG00000025508/ENSMUSG00000024181/ENSMUSG00000015672/ENSMUSG00000057863/ENSMUSG00000024829/ENSMUSG00000034892/ENSMUSG00000003970/ENSMUSG00000113061/ENSMUSG00000068240/ENSMUSG00000048758/ENSMUSG00000039640/ENSMUSG00000057841/ENSMUSG00000044533/ENSMUSG00000002767/…
05012	Parkinson disease	257	-0.345088045784116	-1.69227617624609	1.33314242526092e-05	0.000719896909640895	0.000540273509184688	3360	tags=55%, list=29%, signal=40%	ENSMUSG00000013593/ENSMUSG00000025651/ENSMUSG00000029017/ENSMUSG00000026202/ENSMUSG00000074218/ENSMUSG00000020163/ENSMUSG00000113902/ENSMUSG00000022820/ENSMUSG00000026260/ENSMUSG00000018770/ENSMUSG00000034744/ENSMUSG00000022956/ENSMUSG00000006057/ENSMUSG00000014294/ENSMUSG00000031897/ENSMUSG00000022450/ENSMUSG00000030785/ENSMUSG00000002307/ENSMUSG00000009876/ENSMUSG00000044894/ENSMUSG00000002102/…
04350	TGF-beta signaling pathway	85	0.543472202720019	1.93116318799468	3.17974564553289e-05	0.00131852514507061	0.000989536414916538	1501	tags=32%, list=13%, signal=28%	ENSMUSG00000041559/ENSMUSG00000040152/ENSMUSG00000031849/ENSMUSG00000038508/ENSMUSG00000002020/ENSMUSG00000027204/ENSMUSG00000037035/ENSMUSG00000018363/ENSMUSG00000001280/ENSMUSG00000024232/ENSMUSG00000041120/ENSMUSG00000007613/ENSMUSG00000028047/ENSMUSG00000021702/ENSMUSG00000067336/ENSMUSG00000025880/ENSMUSG00000021540/ENSMUSG00000037169/ENSMUSG00000026836/ENSMUSG00000052155/ENSMUSG00000020644/…
05165	Human papillomavirus infection	298	0.405019547049078	1.66062916980537	3.25561764214965e-05	0.00131852514507061	0.000989536414916538	1446	tags=18%, list=12%, signal=17%	ENSMUSG00000040152/ENSMUSG00000039084/ENSMUSG00000031849/ENSMUSG00000028364/ENSMUSG00000023067/ENSMUSG00000027230/ENSMUSG00000021277/ENSMUSG00000031273/ENSMUSG00000034664/ENSMUSG00000032744/ENSMUSG00000044674/ENSMUSG00000032243/ENSMUSG00000050288/ENSMUSG00000048126/ENSMUSG00000026043/ENSMUSG00000000126/ENSMUSG00000020091/ENSMUSG00000061143/ENSMUSG00000031503/ENSMUSG00000090210/ENSMUSG00000027087/…
05014	Amyotrophic lateral sclerosis	363	-0.302231107180812	-1.52673384859944	5.28925165710304e-05	0.00175109649386746	0.00131417573126505	3413	tags=50%, list=29%, signal=36%	ENSMUSG00000031950/ENSMUSG00000025410/ENSMUSG00000061518/ENSMUSG00000035086/ENSMUSG00000026208/ENSMUSG00000013593/ENSMUSG00000025651/ENSMUSG00000029017/ENSMUSG00000026202/ENSMUSG00000021814/ENSMUSG00000074218/ENSMUSG00000037236/ENSMUSG00000020163/ENSMUSG00000113902/ENSMUSG00000022820/ENSMUSG00000026260/ENSMUSG00000018770/ENSMUSG00000002984/ENSMUSG00000022956/ENSMUSG00000006057/ENSMUSG00000014294/…
04510	Focal adhesion	207	0.439442771663931	1.73803961007813	5.40461880823291e-05	0.00175109649386746	0.00131417573126505	2737	tags=37%, list=23%, signal=29%	ENSMUSG00000020469/ENSMUSG00000040152/ENSMUSG00000039084/ENSMUSG00000031849/ENSMUSG00000028364/ENSMUSG00000031273/ENSMUSG00000034664/ENSMUSG00000032243/ENSMUSG00000048126/ENSMUSG00000026043/ENSMUSG00000031503/ENSMUSG00000090210/ENSMUSG00000027087/ENSMUSG00000031502/ENSMUSG00000021365/ENSMUSG00000020241/ENSMUSG00000024330/ENSMUSG00000062960/ENSMUSG00000001119/ENSMUSG00000026837/ENSMUSG00000026971/…
04974	Protein digestion and absorption	59	0.579800196097746	1.94911299773173	6.43277859521914e-05	0.00189474569531909	0.00142198263683792	631	tags=31%, list=5%, signal=29%	ENSMUSG00000004098/ENSMUSG00000029675/ENSMUSG00000000958/ENSMUSG00000031273/ENSMUSG00000020261/ENSMUSG00000032332/ENSMUSG00000048126/ENSMUSG00000028339/ENSMUSG00000026043/ENSMUSG00000031503/ENSMUSG00000031502/ENSMUSG00000020241/ENSMUSG00000024330/ENSMUSG00000001435/ENSMUSG00000022462/ENSMUSG00000033965/ENSMUSG00000001119/ENSMUSG00000026837
00982	Drug metabolism - cytochrome P450	36	-0.600776443798548	-2.06165982693044	7.75499094741251e-05	0.00209384755580138	0.00157140606039674	2872	tags=67%, list=24%, signal=51%	ENSMUSG00000037916/ENSMUSG00000029864/ENSMUSG00000025479/ENSMUSG00000027890/ENSMUSG00000025069/ENSMUSG00000028138/ENSMUSG00000060803/ENSMUSG00000004032/ENSMUSG00000058135/ENSMUSG00000001663/ENSMUSG00000025068/ENSMUSG00000008540/ENSMUSG00000024885/ENSMUSG00000040181/ENSMUSG00000032348/ENSMUSG00000029727/ENSMUSG00000001665/ENSMUSG00000032315/ENSMUSG00000063558/ENSMUSG00000024066/ENSMUSG00000025934/…
04151	PI3K-Akt signaling pathway	280	0.402443106975021	1.63577683800297	8.67150784916623e-05	0.00216120657163835	0.00162195814830559	1706	tags=24%, list=15%, signal=21%	ENSMUSG00000022523/ENSMUSG00000040152/ENSMUSG00000039084/ENSMUSG00000031849/ENSMUSG00000028364/ENSMUSG00000023067/ENSMUSG00000027230/ENSMUSG00000043004/ENSMUSG00000031273/ENSMUSG00000034664/ENSMUSG00000032243/ENSMUSG00000048126/ENSMUSG00000026043/ENSMUSG00000020091/ENSMUSG00000021270/ENSMUSG00000031503/ENSMUSG00000090210/ENSMUSG00000027087/ENSMUSG00000031502/ENSMUSG00000020241/ENSMUSG00000029120/…
05168	Herpes simplex virus 1 infection	391	-0.284904703745776	-1.44270648797667	0.000114695019456814	0.00265437045028626	0.00199207139056571	1434	tags=24%, list=12%, signal=22%	ENSMUSG00000034538/ENSMUSG00000091183/ENSMUSG00000069206/ENSMUSG00000096696/ENSMUSG00000032000/ENSMUSG00000057982/ENSMUSG00000079547/ENSMUSG00000078502/ENSMUSG00000055413/ENSMUSG00000056014/ENSMUSG00000041417/ENSMUSG00000060586/ENSMUSG00000052675/ENSMUSG00000044296/ENSMUSG00000026928/ENSMUSG00000062300/ENSMUSG00000065999/ENSMUSG00000028530/ENSMUSG00000014932/ENSMUSG00000058927/ENSMUSG00000071291/…
04926	Relaxin signaling pathway	125	0.477653587797884	1.76116894498828	0.000129193110070918	0.00279057117753184	0.00209428831062331	1501	tags=28%, list=13%, signal=25%	ENSMUSG00000034009/ENSMUSG00000027230/ENSMUSG00000043004/ENSMUSG00000031273/ENSMUSG00000005465/ENSMUSG00000026043/ENSMUSG00000043613/ENSMUSG00000031503/ENSMUSG00000031502/ENSMUSG00000018909/ENSMUSG00000024330/ENSMUSG00000038648/ENSMUSG00000079019/ENSMUSG00000053436/ENSMUSG00000025958/ENSMUSG00000026837/ENSMUSG00000038539/ENSMUSG00000031748/ENSMUSG00000021367/ENSMUSG00000031740/ENSMUSG00000031659/…
05016	Huntington disease	305	-0.303507761874958	-1.50590214669651	0.000217572894270795	0.00440585110898359	0.003306535432668	3471	tags=53%, list=30%, signal=39%	ENSMUSG00000019777/ENSMUSG00000026229/ENSMUSG00000031783/ENSMUSG00000025410/ENSMUSG00000061518/ENSMUSG00000035086/ENSMUSG00000013593/ENSMUSG00000025651/ENSMUSG00000029017/ENSMUSG00000032965/ENSMUSG00000026202/ENSMUSG00000074218/ENSMUSG00000020163/ENSMUSG00000113902/ENSMUSG00000022820/ENSMUSG00000031622/ENSMUSG00000026260/ENSMUSG00000018770/ENSMUSG00000022956/ENSMUSG00000006057/ENSMUSG00000014294/…
03410	Base excision repair	35	-0.570975450849891	-1.95047866011432	0.000392139632027411	0.0074737200456989	0.00560893219803914	2769	tags=57%, list=24%, signal=44%	ENSMUSG00000031536/ENSMUSG00000025218/ENSMUSG00000066551/ENSMUSG00000015217/ENSMUSG00000031393/ENSMUSG00000038880/ENSMUSG00000030271/ENSMUSG00000054717/ENSMUSG00000027342/ENSMUSG00000051768/ENSMUSG00000024854/ENSMUSG00000056394/ENSMUSG00000020287/ENSMUSG00000035960/ENSMUSG00000024742/ENSMUSG00000070425/ENSMUSG00000041429/ENSMUSG00000035121/ENSMUSG00000025269/ENSMUSG00000007080
05010	Alzheimer disease	339	-0.284899257053352	-1.42715803221491	0.000539727200983939	0.0097150896177109	0.00729105166241461	2754	tags=40%, list=23%, signal=32%	ENSMUSG00000039041/ENSMUSG00000032498/ENSMUSG00000025204/ENSMUSG00000025393/ENSMUSG00000030884/ENSMUSG00000025428/ENSMUSG00000021771/ENSMUSG00000071014/ENSMUSG00000064351/ENSMUSG00000030603/ENSMUSG00000059534/ENSMUSG00000063694/ENSMUSG00000009863/ENSMUSG00000024038/ENSMUSG00000039943/ENSMUSG00000029632/ENSMUSG00000040048/ENSMUSG00000063065/ENSMUSG00000027677/ENSMUSG00000064345/ENSMUSG00000037152/…
05144	Malaria	38	0.61609173601492	1.90295004465181	0.000589109137046893	0.0100458610738523	0.00753929144918738	984	tags=29%, list=8%, signal=27%	ENSMUSG00000040152/ENSMUSG00000031849/ENSMUSG00000035385/ENSMUSG00000027858/ENSMUSG00000037405/ENSMUSG00000000290/ENSMUSG00000032584/ENSMUSG00000020592/ENSMUSG00000028047/ENSMUSG00000021702/ENSMUSG00000040249
04024	cAMP signaling pathway	174	0.414556599648575	1.60509698918421	0.000740243310212314	0.0115179247370108	0.00864405657650908	2061	tags=28%, list=18%, signal=24%	ENSMUSG00000061718/ENSMUSG00000041616/ENSMUSG00000027230/ENSMUSG00000020734/ENSMUSG00000032259/ENSMUSG00000029019/ENSMUSG00000027335/ENSMUSG00000030730/ENSMUSG00000022489/ENSMUSG00000031616/ENSMUSG00000035283/ENSMUSG00000032177/ENSMUSG00000023800/ENSMUSG00000038648/ENSMUSG00000025958/ENSMUSG00000028681/ENSMUSG00000045730/ENSMUSG00000026114/ENSMUSG00000031748/ENSMUSG00000021367/ENSMUSG00000031659/…
04080	Neuroactive ligand-receptor interaction	89	0.486512075343815	1.72901626514788	0.000749255980979554	0.0115179247370108	0.00864405657650908	1856	tags=35%, list=16%, signal=30%	ENSMUSG00000034009/ENSMUSG00000022523/ENSMUSG00000020734/ENSMUSG00000032259/ENSMUSG00000027335/ENSMUSG00000005465/ENSMUSG00000037010/ENSMUSG00000044338/ENSMUSG00000031616/ENSMUSG00000028036/ENSMUSG00000035283/ENSMUSG00000043895/ENSMUSG00000078794/ENSMUSG00000079019/ENSMUSG00000019890/ENSMUSG00000045730/ENSMUSG00000021367/ENSMUSG00000050199/ENSMUSG00000015812/ENSMUSG00000038668/ENSMUSG00000036437/…
04310	Wnt signaling pathway	137	0.438058014357656	1.63932197350579	0.000782081309303203	0.0115179247370108	0.00864405657650908	2149	tags=32%, list=18%, signal=27%	ENSMUSG00000021567/ENSMUSG00000018822/ENSMUSG00000044674/ENSMUSG00000031548/ENSMUSG00000027996/ENSMUSG00000040260/ENSMUSG00000020218/ENSMUSG00000050288/ENSMUSG00000000126/ENSMUSG00000021994/ENSMUSG00000027004/ENSMUSG00000020135/ENSMUSG00000003233/ENSMUSG00000036432/ENSMUSG00000008435/ENSMUSG00000024232/ENSMUSG00000050199/ENSMUSG00000035305/ENSMUSG00000036904/ENSMUSG00000074698/ENSMUSG00000030970/…
04810	Regulation of actin cytoskeleton	208	0.400141174221716	1.58258453227244	0.000902031778550235	0.0127068824456642	0.00953635427208715	3045	tags=36%, list=26%, signal=27%	ENSMUSG00000022523/ENSMUSG00000020469/ENSMUSG00000034664/ENSMUSG00000032243/ENSMUSG00000090210/ENSMUSG00000027087/ENSMUSG00000021365/ENSMUSG00000020135/ENSMUSG00000030276/ENSMUSG00000023800/ENSMUSG00000021990/ENSMUSG00000062960/ENSMUSG00000018547/ENSMUSG00000026971/ENSMUSG00000000290/ENSMUSG00000030782/ENSMUSG00000038668/ENSMUSG00000020900/ENSMUSG00000062825/ENSMUSG00000027111/ENSMUSG00000022443/…
05200	Pathways in cancer	450	0.340917240130155	1.43468404670466	0.000980196221678313	0.0132326489926572	0.00993093540384607	2594	tags=31%, list=22%, signal=25%	ENSMUSG00000022523/ENSMUSG00000023067/ENSMUSG00000043004/ENSMUSG00000038508/ENSMUSG00000021277/ENSMUSG00000031273/ENSMUSG00000034664/ENSMUSG00000032744/ENSMUSG00000044674/ENSMUSG00000030110/ENSMUSG00000050288/ENSMUSG00000000126/ENSMUSG00000043613/ENSMUSG00000006362/ENSMUSG00000021270/ENSMUSG00000031503/ENSMUSG00000027087/ENSMUSG00000021994/ENSMUSG00000031502/ENSMUSG00000031616/ENSMUSG00000020135/…
00450	Selenocompound metabolism	18	-0.676391326872423	-1.95291891999945	0.00113430418592826	0.0147005822496303	0.0110326007136602	826	tags=33%, list=7%, signal=31%	ENSMUSG00000040213/ENSMUSG00000063179/ENSMUSG00000000811/ENSMUSG00000032271/ENSMUSG00000028179/ENSMUSG00000003477
04940	Type I diabetes mellitus	29	-0.573825356019449	-1.88216487272766	0.00131581101567457	0.0163970295799446	0.0123057629401144	1834	tags=48%, list=16%, signal=41%	ENSMUSG00000056116/ENSMUSG00000035929/ENSMUSG00000079547/ENSMUSG00000055413/ENSMUSG00000060586/ENSMUSG00000036594/ENSMUSG00000037649/ENSMUSG00000073421/ENSMUSG00000027399/ENSMUSG00000060550/ENSMUSG00000073409/ENSMUSG00000056880/ENSMUSG00000024778/ENSMUSG00000000732
05414	Dilated cardiomyopathy	94	0.459397066554873	1.64328708477999	0.00150397620672113	0.0176859114630542	0.0132730524625261	1508	tags=27%, list=13%, signal=23%	ENSMUSG00000061086/ENSMUSG00000034664/ENSMUSG00000032243/ENSMUSG00000030730/ENSMUSG00000090210/ENSMUSG00000027087/ENSMUSG00000035283/ENSMUSG00000062075/ENSMUSG00000069806/ENSMUSG00000045730/ENSMUSG00000026971/ENSMUSG00000000290/ENSMUSG00000031659/ENSMUSG00000020900/ENSMUSG00000062825/ENSMUSG00000022220/ENSMUSG00000027111/ENSMUSG00000022443/ENSMUSG00000029580/ENSMUSG00000020654/ENSMUSG00000028464/…
00480	Glutathione metabolism	53	-0.479100749276948	-1.81432949190184	0.00152841210174543	0.0176859114630542	0.0132730524625261	2937	tags=51%, list=25%, signal=38%	ENSMUSG00000075706/ENSMUSG00000037916/ENSMUSG00000022292/ENSMUSG00000006344/ENSMUSG00000029864/ENSMUSG00000028124/ENSMUSG00000022562/ENSMUSG00000027890/ENSMUSG00000026701/ENSMUSG00000025069/ENSMUSG00000060803/ENSMUSG00000004032/ENSMUSG00000058135/ENSMUSG00000001663/ENSMUSG00000030541/ENSMUSG00000025068/ENSMUSG00000002797/ENSMUSG00000008540/ENSMUSG00000057103/ENSMUSG00000032348/ENSMUSG00000001665/…
05030	Cocaine addiction	42	0.572239551504391	1.79551204502499	0.00170275040130415	0.0184219793655124	0.0138254620969245	1245	tags=29%, list=11%, signal=26%	ENSMUSG00000061718/ENSMUSG00000027230/ENSMUSG00000020734/ENSMUSG00000032259/ENSMUSG00000038648/ENSMUSG00000025958/ENSMUSG00000027883/ENSMUSG00000038539/ENSMUSG00000031748/ENSMUSG00000020654/ENSMUSG00000057614/ENSMUSG00000027360
04915	Estrogen signaling pathway	104	0.453194433652899	1.6417692584521	0.00170573883014004	0.0184219793655124	0.0138254620969245	2029	tags=32%, list=17%, signal=26%	ENSMUSG00000091971/ENSMUSG00000090877/ENSMUSG00000027230/ENSMUSG00000021270/ENSMUSG00000026824/ENSMUSG00000038648/ENSMUSG00000041695/ENSMUSG00000025958/ENSMUSG00000007033/ENSMUSG00000038539/ENSMUSG00000001280/ENSMUSG00000031748/ENSMUSG00000031740/ENSMUSG00000037992/ENSMUSG00000031659/ENSMUSG00000022220/ENSMUSG00000005886/ENSMUSG00000042529/ENSMUSG00000062312/ENSMUSG00000021250/ENSMUSG00000020654/…
00071	Fatty acid degradation	46	-0.493039898798052	-1.81559172429232	0.00184275181249714	0.0192597286209378	0.0144541822983647	1789	tags=41%, list=15%, signal=35%	ENSMUSG00000027984/ENSMUSG00000018574/ENSMUSG00000026003/ENSMUSG00000028138/ENSMUSG00000021417/ENSMUSG00000031278/ENSMUSG00000024132/ENSMUSG00000036880/ENSMUSG00000022853/ENSMUSG00000003809/ENSMUSG00000091586/ENSMUSG00000024885/ENSMUSG00000024055/ENSMUSG00000048440/ENSMUSG00000053279/ENSMUSG00000049892/ENSMUSG00000034472/ENSMUSG00000023832/ENSMUSG00000074207
04390	Hippo signaling pathway	139	0.417531177019901	1.57066414126605	0.00207639309511105	0.0204576083873442	0.0153531758852388	2214	tags=32%, list=19%, signal=26%	ENSMUSG00000021567/ENSMUSG00000038508/ENSMUSG00000044674/ENSMUSG00000050288/ENSMUSG00000000126/ENSMUSG00000013076/ENSMUSG00000021994/ENSMUSG00000020135/ENSMUSG00000030352/ENSMUSG00000029120/ENSMUSG00000003233/ENSMUSG00000053110/ENSMUSG00000003348/ENSMUSG00000022178/ENSMUSG00000000290/ENSMUSG00000036904/ENSMUSG00000062825/ENSMUSG00000007613/ENSMUSG00000067336/ENSMUSG00000025880/ENSMUSG00000021540/…
00380	Tryptophan metabolism	36	-0.521825150745727	-1.7907259198983	0.00208364529871098	0.0204576083873442	0.0153531758852388	1492	tags=36%, list=13%, signal=32%	ENSMUSG00000022853/ENSMUSG00000003809/ENSMUSG00000024885/ENSMUSG00000040213/ENSMUSG00000032315/ENSMUSG00000063558/ENSMUSG00000025815/ENSMUSG00000032271/ENSMUSG00000074141/ENSMUSG00000024066/ENSMUSG00000053279/ENSMUSG00000023832/ENSMUSG00000003477
05332	Graft-versus-host disease	23	-0.593567408120876	-1.81389822405063	0.00254526090712048	0.0242548392325599	0.0182029495215118	1834	tags=57%, list=16%, signal=48%	ENSMUSG00000056116/ENSMUSG00000035929/ENSMUSG00000079547/ENSMUSG00000055413/ENSMUSG00000060586/ENSMUSG00000036594/ENSMUSG00000037649/ENSMUSG00000073421/ENSMUSG00000027399/ENSMUSG00000060550/ENSMUSG00000073409/ENSMUSG00000024778/ENSMUSG00000000732
05412	Arrhythmogenic right ventricular cardiomyopathy	69	0.497874803071886	1.71464279043575	0.00263834656218575	0.0244235510328052	0.0183295655899221	1508	tags=29%, list=13%, signal=25%	ENSMUSG00000034664/ENSMUSG00000032243/ENSMUSG00000030730/ENSMUSG00000090210/ENSMUSG00000027087/ENSMUSG00000062075/ENSMUSG00000050953/ENSMUSG00000024331/ENSMUSG00000069806/ENSMUSG00000026971/ENSMUSG00000000290/ENSMUSG00000062825/ENSMUSG00000027111/ENSMUSG00000029580/ENSMUSG00000055799/ENSMUSG00000039952/ENSMUSG00000020758/ENSMUSG00000026768/ENSMUSG00000000305/ENSMUSG00000021991
05410	Hypertrophic cardiomyopathy	89	0.46255236729141	1.64386580942378	0.0027883790425481	0.0250954113829329	0.0188337882698425	1508	tags=25%, list=13%, signal=22%	ENSMUSG00000061086/ENSMUSG00000034664/ENSMUSG00000032243/ENSMUSG00000030730/ENSMUSG00000006542/ENSMUSG00000090210/ENSMUSG00000027087/ENSMUSG00000062075/ENSMUSG00000069806/ENSMUSG00000026971/ENSMUSG00000000290/ENSMUSG00000021367/ENSMUSG00000020900/ENSMUSG00000062825/ENSMUSG00000027111/ENSMUSG00000022443/ENSMUSG00000029580/ENSMUSG00000028464/ENSMUSG00000039952/ENSMUSG00000020758/ENSMUSG00000026768/…
05217	Basal cell carcinoma	39	0.552679894805894	1.7202189850297	0.00316609915996656	0.027724760211599	0.0208070812504203	1186	tags=33%, list=10%, signal=30%	ENSMUSG00000023067/ENSMUSG00000038508/ENSMUSG00000044674/ENSMUSG00000050288/ENSMUSG00000000126/ENSMUSG00000021994/ENSMUSG00000020135/ENSMUSG00000003233/ENSMUSG00000028681/ENSMUSG00000025231/ENSMUSG00000036904/ENSMUSG00000055799/ENSMUSG00000021453
05204	Chemical carcinogenesis - DNA adducts	42	-0.481206198125701	-1.72357070516752	0.00342470274871984	0.0282999139519795	0.0212387268450529	2922	tags=62%, list=25%, signal=47%	ENSMUSG00000039648/ENSMUSG00000037916/ENSMUSG00000029864/ENSMUSG00000025479/ENSMUSG00000027890/ENSMUSG00000025069/ENSMUSG00000028138/ENSMUSG00000060803/ENSMUSG00000004032/ENSMUSG00000058135/ENSMUSG00000001663/ENSMUSG00000047250/ENSMUSG00000025068/ENSMUSG00000008540/ENSMUSG00000024885/ENSMUSG00000032348/ENSMUSG00000029727/ENSMUSG00000040213/ENSMUSG00000001665/ENSMUSG00000016194/ENSMUSG00000032315/…
03030	DNA replication	38	-0.496932680491393	-1.72987581147429	0.00348855057776881	0.0282999139519795	0.0212387268450529	2448	tags=45%, list=21%, signal=36%	ENSMUSG00000022881/ENSMUSG00000038880/ENSMUSG00000000751/ENSMUSG00000027342/ENSMUSG00000111184/ENSMUSG00000005410/ENSMUSG00000052926/ENSMUSG00000022673/ENSMUSG00000024854/ENSMUSG00000020070/ENSMUSG00000033970/ENSMUSG00000056394/ENSMUSG00000029730/ENSMUSG00000024742/ENSMUSG00000026355/ENSMUSG00000006678/ENSMUSG00000007080
05330	Allograft rejection	24	-0.566955058720843	-1.75335347137372	0.00349381653728142	0.0282999139519795	0.0212387268450529	1834	tags=54%, list=16%, signal=46%	ENSMUSG00000056116/ENSMUSG00000035929/ENSMUSG00000079547/ENSMUSG00000055413/ENSMUSG00000060586/ENSMUSG00000036594/ENSMUSG00000037649/ENSMUSG00000073421/ENSMUSG00000076617/ENSMUSG00000060550/ENSMUSG00000073409/ENSMUSG00000024778/ENSMUSG00000000732
00830	Retinol metabolism	25	-0.566820737155201	-1.77963647392388	0.00386699428069198	0.0305586865108342	0.0229339070305481	1369	tags=48%, list=12%, signal=42%	ENSMUSG00000091586/ENSMUSG00000056666/ENSMUSG00000024055/ENSMUSG00000029727/ENSMUSG00000032315/ENSMUSG00000026170/ENSMUSG00000048440/ENSMUSG00000063558/ENSMUSG00000024066/ENSMUSG00000053279/ENSMUSG00000063415/ENSMUSG00000074207
00020	Citrate cycle (TCA cycle)	31	-0.522057468562347	-1.71635627988693	0.00450619426610809	0.0347620700528339	0.0260884931195732	3742	tags=68%, list=32%, signal=46%	ENSMUSG00000061838/ENSMUSG00000021577/ENSMUSG00000058076/ENSMUSG00000020664/ENSMUSG00000022477/ENSMUSG00000000168/ENSMUSG00000026526/ENSMUSG00000027406/ENSMUSG00000022110/ENSMUSG00000024892/ENSMUSG00000002010/ENSMUSG00000019179/ENSMUSG00000009863/ENSMUSG00000040618/ENSMUSG00000052738/ENSMUSG00000021748/ENSMUSG00000021913/ENSMUSG00000020321/ENSMUSG00000030541/ENSMUSG00000022466/ENSMUSG00000025950
05032	Morphine addiction	56	0.511735802587417	1.70750034921112	0.0047877132693372	0.0360748627736105	0.0270737274226901	1224	tags=36%, list=10%, signal=32%	ENSMUSG00000043004/ENSMUSG00000022489/ENSMUSG00000018909/ENSMUSG00000032177/ENSMUSG00000026824/ENSMUSG00000041695/ENSMUSG00000034656/ENSMUSG00000031748/ENSMUSG00000031659/ENSMUSG00000019990/ENSMUSG00000038811/ENSMUSG00000022220/ENSMUSG00000042529/ENSMUSG00000030671/ENSMUSG00000020654/ENSMUSG00000042249/ENSMUSG00000003228/ENSMUSG00000021699/ENSMUSG00000057614/ENSMUSG00000032034
04928	Parathyroid hormone synthesis, secretion and action	111	0.43234206909986	1.57556439584422	0.00510931986837257	0.037623173576198	0.0282357150620589	2029	tags=34%, list=17%, signal=29%	ENSMUSG00000023067/ENSMUSG00000027230/ENSMUSG00000000957/ENSMUSG00000022489/ENSMUSG00000043613/ENSMUSG00000018909/ENSMUSG00000032177/ENSMUSG00000038648/ENSMUSG00000038418/ENSMUSG00000025958/ENSMUSG00000074622/ENSMUSG00000055435/ENSMUSG00000071076/ENSMUSG00000038539/ENSMUSG00000001280/ENSMUSG00000031748/ENSMUSG00000031790/ENSMUSG00000031659/ENSMUSG00000001419/ENSMUSG00000019990/ENSMUSG00000022220/…
00980	Metabolism of xenobiotics by cytochrome P450	39	-0.486889436856086	-1.70632031231487	0.00557012281450247	0.0401048842644178	0.0300982074888906	2872	tags=59%, list=24%, signal=45%	ENSMUSG00000037916/ENSMUSG00000029864/ENSMUSG00000025479/ENSMUSG00000027890/ENSMUSG00000028743/ENSMUSG00000025069/ENSMUSG00000028138/ENSMUSG00000060803/ENSMUSG00000004032/ENSMUSG00000058135/ENSMUSG00000001663/ENSMUSG00000025068/ENSMUSG00000008540/ENSMUSG00000024885/ENSMUSG00000032348/ENSMUSG00000029727/ENSMUSG00000001665/ENSMUSG00000016194/ENSMUSG00000032315/ENSMUSG00000038776/ENSMUSG00000025934/…
04540	Gap junction	82	0.457912059948301	1.61696034347274	0.00587656362995504	0.0406850932460748	0.0305336469780483	2029	tags=33%, list=17%, signal=27%	ENSMUSG00000032259/ENSMUSG00000045136/ENSMUSG00000033910/ENSMUSG00000035283/ENSMUSG00000050953/ENSMUSG00000058672/ENSMUSG00000072235/ENSMUSG00000045730/ENSMUSG00000031748/ENSMUSG00000031659/ENSMUSG00000038668/ENSMUSG00000022220/ENSMUSG00000062312/ENSMUSG00000020654/ENSMUSG00000024639/ENSMUSG00000057614/ENSMUSG00000062591/ENSMUSG00000030137/ENSMUSG00000024960/ENSMUSG00000020700/ENSMUSG00000001473/…
05320	Autoimmune thyroid disease	28	-0.538189277949367	-1.75033158543704	0.00590184994618986	0.0406850932460748	0.0305336469780483	1834	tags=54%, list=16%, signal=45%	ENSMUSG00000056116/ENSMUSG00000035929/ENSMUSG00000079547/ENSMUSG00000055413/ENSMUSG00000060586/ENSMUSG00000036594/ENSMUSG00000037649/ENSMUSG00000073421/ENSMUSG00000076617/ENSMUSG00000053469/ENSMUSG00000026011/ENSMUSG00000060550/ENSMUSG00000073409/ENSMUSG00000024778/ENSMUSG00000000732
05219	Bladder cancer	52	0.500304151456892	1.6374822963043	0.00630729446572435	0.0424198750425204	0.0318355787356148	1152	tags=25%, list=10%, signal=23%	ENSMUSG00000040152/ENSMUSG00000031849/ENSMUSG00000023067/ENSMUSG00000043613/ENSMUSG00000016477/ENSMUSG00000032380/ENSMUSG00000031740/ENSMUSG00000028047/ENSMUSG00000021702/ENSMUSG00000037169/ENSMUSG00000022615/ENSMUSG00000062312/ENSMUSG00000023951
04022	cGMP-PKG signaling pathway	148	0.400946886984075	1.51702987182622	0.00641535147247994	0.0424198750425204	0.0318355787356148	2061	tags=29%, list=18%, signal=24%	ENSMUSG00000041616/ENSMUSG00000027230/ENSMUSG00000029019/ENSMUSG00000027335/ENSMUSG00000030730/ENSMUSG00000033910/ENSMUSG00000031616/ENSMUSG00000005611/ENSMUSG00000035283/ENSMUSG00000038648/ENSMUSG00000015605/ENSMUSG00000025958/ENSMUSG00000045730/ENSMUSG00000038539/ENSMUSG00000026114/ENSMUSG00000031748/ENSMUSG00000021944/ENSMUSG00000031659/ENSMUSG00000023079/ENSMUSG00000001419/ENSMUSG00000020900/…
00983	Drug metabolism - other enzymes	58	-0.407276674017912	-1.57608062206084	0.0072578691142912	0.0469301502365799	0.03522048312102	2306	tags=41%, list=20%, signal=33%	ENSMUSG00000025069/ENSMUSG00000060803/ENSMUSG00000028719/ENSMUSG00000004032/ENSMUSG00000058135/ENSMUSG00000031886/ENSMUSG00000001663/ENSMUSG00000035824/ENSMUSG00000025068/ENSMUSG00000056973/ENSMUSG00000062867/ENSMUSG00000008540/ENSMUSG00000032348/ENSMUSG00000029727/ENSMUSG00000024177/ENSMUSG00000027203/ENSMUSG00000001665/ENSMUSG00000026575/ENSMUSG00000035984/ENSMUSG00000063558/ENSMUSG00000024066/…
04550	Signaling pathways regulating pluripotency of stem cells	112	0.42196812763964	1.53880868771975	0.00738715327798017	0.0469301502365799	0.03522048312102	2080	tags=29%, list=18%, signal=24%	ENSMUSG00000038508/ENSMUSG00000044674/ENSMUSG00000050288/ENSMUSG00000000126/ENSMUSG00000037035/ENSMUSG00000021994/ENSMUSG00000020135/ENSMUSG00000003233/ENSMUSG00000029050/ENSMUSG00000053436/ENSMUSG00000062960/ENSMUSG00000029249/ENSMUSG00000036904/ENSMUSG00000007613/ENSMUSG00000067336/ENSMUSG00000021540/ENSMUSG00000037169/ENSMUSG00000026836/ENSMUSG00000052155/ENSMUSG00000020644/ENSMUSG00000021756/…
00051	Fructose and mannose metabolism	33	-0.506744749798218	-1.71334434076678	0.00789721946643372	0.049205752060087	0.0369282934564006	2433	tags=30%, list=21%, signal=24%	ENSMUSG00000040086/ENSMUSG00000030695/ENSMUSG00000027227/ENSMUSG00000034371/ENSMUSG00000022570/ENSMUSG00000022474/ENSMUSG00000038372/ENSMUSG00000021456/ENSMUSG00000025271/ENSMUSG00000026773
04916	Melanogenesis	74	0.458378806570191	1.60036331106588	0.00880583115874481	0.0538318734987419	0.0404001389805373	1395	tags=26%, list=12%, signal=23%	ENSMUSG00000027230/ENSMUSG00000044674/ENSMUSG00000050288/ENSMUSG00000000126/ENSMUSG00000021994/ENSMUSG00000003233/ENSMUSG00000038648/ENSMUSG00000025958/ENSMUSG00000031748/ENSMUSG00000021367/ENSMUSG00000031659/ENSMUSG00000036904/ENSMUSG00000005672/ENSMUSG00000022220/ENSMUSG00000055799/ENSMUSG00000020654/ENSMUSG00000024639/ENSMUSG00000057614/ENSMUSG00000024960
04921	Oxytocin signaling pathway	144	0.389719841494319	1.46819330129576	0.00950043570704987	0.0559840085494919	0.0420152890673574	2149	tags=29%, list=18%, signal=24%	ENSMUSG00000041616/ENSMUSG00000023067/ENSMUSG00000016179/ENSMUSG00000029019/ENSMUSG00000022951/ENSMUSG00000006542/ENSMUSG00000033910/ENSMUSG00000026824/ENSMUSG00000041695/ENSMUSG00000069806/ENSMUSG00000056220/ENSMUSG00000031748/ENSMUSG00000061816/ENSMUSG00000031659/ENSMUSG00000008398/ENSMUSG00000062825/ENSMUSG00000022220/ENSMUSG00000029580/ENSMUSG00000042529/ENSMUSG00000062312/ENSMUSG00000021250/…
05034	Alcoholism	105	0.41900548359798	1.51918136117195	0.00950345824142609	0.0559840085494919	0.0420152890673574	1646	tags=20%, list=14%, signal=17%	ENSMUSG00000061718/ENSMUSG00000027230/ENSMUSG00000020734/ENSMUSG00000032259/ENSMUSG00000043004/ENSMUSG00000038648/ENSMUSG00000025958/ENSMUSG00000049932/ENSMUSG00000038539/ENSMUSG00000031748/ENSMUSG00000024891/ENSMUSG00000038811/ENSMUSG00000020654/ENSMUSG00000022475/ENSMUSG00000057614/ENSMUSG00000027360/ENSMUSG00000020178/ENSMUSG00000078851/ENSMUSG00000027499/ENSMUSG00000068854/ENSMUSG00000006471
04141	Protein processing in endoplasmic reticulum	184	0.370901629908683	1.44829778173536	0.0100968068632441	0.0575739330869029	0.0432085072874417	2943	tags=34%, list=25%, signal=26%	ENSMUSG00000091971/ENSMUSG00000090877/ENSMUSG00000032115/ENSMUSG00000046841/ENSMUSG00000024807/ENSMUSG00000025823/ENSMUSG00000021270/ENSMUSG00000026942/ENSMUSG00000029657/ENSMUSG00000020484/ENSMUSG00000020964/ENSMUSG00000028410/ENSMUSG00000007033/ENSMUSG00000026288/ENSMUSG00000020571/ENSMUSG00000038539/ENSMUSG00000049470/ENSMUSG00000026864/ENSMUSG00000004951/ENSMUSG00000005483/ENSMUSG00000003814/…
00270	Cysteine and methionine metabolism	43	-0.441433875747296	-1.5893457481411	0.0101287474875107	0.0575739330869029	0.0432085072874417	2922	tags=40%, list=25%, signal=30%	ENSMUSG00000039648/ENSMUSG00000028124/ENSMUSG00000019179/ENSMUSG00000027478/ENSMUSG00000030246/ENSMUSG00000020321/ENSMUSG00000075232/ENSMUSG00000010911/ENSMUSG00000044986/ENSMUSG00000042032/ENSMUSG00000063953/ENSMUSG00000071711/ENSMUSG00000040213/ENSMUSG00000024640/ENSMUSG00000004996/ENSMUSG00000074141/ENSMUSG00000028179
04020	Calcium signaling pathway	131	0.403835500611783	1.49902256535861	0.0104971813499247	0.0583730825636725	0.0438082588440817	2096	tags=31%, list=18%, signal=25%	ENSMUSG00000020734/ENSMUSG00000016179/ENSMUSG00000027335/ENSMUSG00000061878/ENSMUSG00000024112/ENSMUSG00000026173/ENSMUSG00000030730/ENSMUSG00000022489/ENSMUSG00000031616/ENSMUSG00000028036/ENSMUSG00000035283/ENSMUSG00000045730/ENSMUSG00000034656/ENSMUSG00000031659/ENSMUSG00000022220/ENSMUSG00000062312/ENSMUSG00000020654/ENSMUSG00000059456/ENSMUSG00000024639/ENSMUSG00000027994/ENSMUSG00000036450/…
02010	ABC transporters	35	-0.468530559621581	-1.60052215343593	0.010702808562341	0.0583730825636725	0.0438082588440817	1241	tags=34%, list=11%, signal=31%	ENSMUSG00000037321/ENSMUSG00000040584/ENSMUSG00000018800/ENSMUSG00000041797/ENSMUSG00000041828/ENSMUSG00000023088/ENSMUSG00000024030/ENSMUSG00000020620/ENSMUSG00000028970/ENSMUSG00000029802/ENSMUSG00000055782/ENSMUSG00000044749
05205	Proteoglycans in cancer	228	0.356879045765971	1.41604394253732	0.0108098301043838	0.0583730825636725	0.0438082588440817	2535	tags=29%, list=22%, signal=23%	ENSMUSG00000040152/ENSMUSG00000031849/ENSMUSG00000023067/ENSMUSG00000034664/ENSMUSG00000005087/ENSMUSG00000044674/ENSMUSG00000050288/ENSMUSG00000000126/ENSMUSG00000027087/ENSMUSG00000021994/ENSMUSG00000024330/ENSMUSG00000023800/ENSMUSG00000053436/ENSMUSG00000062960/ENSMUSG00000026837/ENSMUSG00000028681/ENSMUSG00000048583/ENSMUSG00000000290/ENSMUSG00000030782/ENSMUSG00000031740/ENSMUSG00000004951/…
05163	Human cytomegalovirus infection	228	0.352740667104869	1.3996234602913	0.0128852767764707	0.0674164862134943	0.0505952186982365	2565	tags=32%, list=22%, signal=25%	ENSMUSG00000023067/ENSMUSG00000027230/ENSMUSG00000043004/ENSMUSG00000034664/ENSMUSG00000035385/ENSMUSG00000020091/ENSMUSG00000049103/ENSMUSG00000079227/ENSMUSG00000027087/ENSMUSG00000021365/ENSMUSG00000026942/ENSMUSG00000016477/ENSMUSG00000038648/ENSMUSG00000053436/ENSMUSG00000025958/ENSMUSG00000031778/ENSMUSG00000024349/ENSMUSG00000038539/ENSMUSG00000001280/ENSMUSG00000000290/ENSMUSG00000030782/…
04924	Renin secretion	66	0.461323808476693	1.58049287414449	0.0129006856334464	0.0674164862134943	0.0505952186982365	2029	tags=33%, list=17%, signal=28%	ENSMUSG00000041616/ENSMUSG00000029019/ENSMUSG00000022489/ENSMUSG00000033910/ENSMUSG00000031616/ENSMUSG00000035283/ENSMUSG00000041695/ENSMUSG00000025958/ENSMUSG00000045730/ENSMUSG00000031748/ENSMUSG00000021367/ENSMUSG00000042529/ENSMUSG00000030671/ENSMUSG00000020654/ENSMUSG00000024639/ENSMUSG00000057614/ENSMUSG00000032034/ENSMUSG00000024960/ENSMUSG00000041741/ENSMUSG00000005034/ENSMUSG00000059173/…
04015	Rap1 signaling pathway	203	0.355009660871556	1.40345762566426	0.0138112349691528	0.071029208412786	0.0533065209335723	2567	tags=30%, list=22%, signal=24%	ENSMUSG00000022523/ENSMUSG00000040152/ENSMUSG00000031849/ENSMUSG00000020734/ENSMUSG00000032259/ENSMUSG00000034664/ENSMUSG00000021365/ENSMUSG00000022148/ENSMUSG00000023800/ENSMUSG00000038807/ENSMUSG00000053436/ENSMUSG00000062960/ENSMUSG00000002289/ENSMUSG00000000290/ENSMUSG00000032491/ENSMUSG00000031748/ENSMUSG00000031659/ENSMUSG00000032584/ENSMUSG00000038668/ENSMUSG00000062825/ENSMUSG00000030403/…
04978	Mineral absorption	39	-0.45276788781407	-1.58674020272369	0.0152035225934977	0.0769678331295823	0.0577633835377957	1020	tags=23%, list=9%, signal=21%	ENSMUSG00000040441/ENSMUSG00000034320/ENSMUSG00000014786/ENSMUSG00000022843/ENSMUSG00000027365/ENSMUSG00000005413/ENSMUSG00000029862/ENSMUSG00000037434/ENSMUSG00000029650
05130	Pathogenic Escherichia coli infection	188	0.359975338539355	1.40760954198465	0.015576754725802	0.077644131248613	0.0582709367070487	3167	tags=40%, list=27%, signal=30%	ENSMUSG00000041378/ENSMUSG00000032041/ENSMUSG00000045136/ENSMUSG00000037613/ENSMUSG00000026942/ENSMUSG00000030276/ENSMUSG00000053436/ENSMUSG00000038013/ENSMUSG00000058672/ENSMUSG00000072235/ENSMUSG00000010751/ENSMUSG00000024300/ENSMUSG00000000290/ENSMUSG00000038668/ENSMUSG00000020900/ENSMUSG00000062825/ENSMUSG00000022443/ENSMUSG00000024793/ENSMUSG00000029580/ENSMUSG00000043733/ENSMUSG00000021250/…
05224	Breast cancer	112	0.402577699302868	1.46809680777247	0.0169277461224863	0.0825651213170263	0.0619640774016669	1486	tags=21%, list=13%, signal=19%	ENSMUSG00000022523/ENSMUSG00000023067/ENSMUSG00000032744/ENSMUSG00000044674/ENSMUSG00000050288/ENSMUSG00000000126/ENSMUSG00000021994/ENSMUSG00000020135/ENSMUSG00000016477/ENSMUSG00000003233/ENSMUSG00000062960/ENSMUSG00000001280/ENSMUSG00000026923/ENSMUSG00000036904/ENSMUSG00000005672/ENSMUSG00000037169/ENSMUSG00000055799/ENSMUSG00000062312/ENSMUSG00000021250/ENSMUSG00000040289/ENSMUSG00000021453/…
04144	Endocytosis	297	0.326580717650109	1.33916808004334	0.0170736516303727	0.0825651213170263	0.0619640774016669	3045	tags=34%, list=26%, signal=26%	ENSMUSG00000091971/ENSMUSG00000090877/ENSMUSG00000078889/ENSMUSG00000078870/ENSMUSG00000049103/ENSMUSG00000079227/ENSMUSG00000043262/ENSMUSG00000018909/ENSMUSG00000040797/ENSMUSG00000030276/ENSMUSG00000037126/ENSMUSG00000037098/ENSMUSG00000038013/ENSMUSG00000095315/ENSMUSG00000062960/ENSMUSG00000056515/ENSMUSG00000007033/ENSMUSG00000090093/ENSMUSG00000018363/ENSMUSG00000025332/ENSMUSG00000022797/…
05310	Asthma	12	-0.646983596753197	-1.70871479442427	0.0175091692925985	0.0834260419235576	0.0626101874085179	1766	tags=67%, list=15%, signal=57%	ENSMUSG00000009185/ENSMUSG00000079547/ENSMUSG00000060586/ENSMUSG00000036594/ENSMUSG00000037649/ENSMUSG00000073421/ENSMUSG00000076617/ENSMUSG00000020676
04146	Peroxisome	86	-0.356381472905662	-1.48510691339033	0.0195438537206398	0.0917711392099609	0.0688730771848634	3076	tags=41%, list=26%, signal=30%	ENSMUSG00000025464/ENSMUSG00000022244/ENSMUSG00000024997/ENSMUSG00000069633/ENSMUSG00000029864/ENSMUSG00000028975/ENSMUSG00000022210/ENSMUSG00000028691/ENSMUSG00000041939/ENSMUSG00000028127/ENSMUSG00000024953/ENSMUSG00000053898/ENSMUSG00000026664/ENSMUSG00000015542/ENSMUSG00000021417/ENSMUSG00000079484/ENSMUSG00000031278/ENSMUSG00000022982/ENSMUSG00000030541/ENSMUSG00000022853/ENSMUSG00000020003/…
04340	Hedgehog signaling pathway	47	0.481532801416345	1.53482797011354	0.0198415177518142	0.09183788216554	0.0689231669273546	2149	tags=30%, list=18%, signal=24%	ENSMUSG00000052957/ENSMUSG00000038119/ENSMUSG00000018909/ENSMUSG00000052949/ENSMUSG00000028681/ENSMUSG00000018363/ENSMUSG00000025231/ENSMUSG00000042249/ENSMUSG00000020271/ENSMUSG00000038780/ENSMUSG00000025407/ENSMUSG00000005034/ENSMUSG00000000184/ENSMUSG00000070348
00280	Valine, leucine and isoleucine degradation	52	-0.389565548779941	-1.47232781438288	0.0246827684222563	0.111905775559489	0.0839838666479597	3630	tags=54%, list=31%, signal=37%	ENSMUSG00000053644/ENSMUSG00000029455/ENSMUSG00000025745/ENSMUSG00000030826/ENSMUSG00000062908/ENSMUSG00000025465/ENSMUSG00000041426/ENSMUSG00000026687/ENSMUSG00000021646/ENSMUSG00000029776/ENSMUSG00000021460/ENSMUSG00000027984/ENSMUSG00000041650/ENSMUSG00000025260/ENSMUSG00000060376/ENSMUSG00000033429/ENSMUSG00000028601/ENSMUSG00000015016/ENSMUSG00000036880/ENSMUSG00000022853/ENSMUSG00000032263/…
04933	AGE-RAGE signaling pathway in diabetic complications	121	0.381035504071885	1.39901932204605	0.0248679501243309	0.111905775559489	0.0839838666479597	2333	tags=35%, list=20%, signal=28%	ENSMUSG00000031273/ENSMUSG00000026173/ENSMUSG00000035385/ENSMUSG00000026043/ENSMUSG00000027435/ENSMUSG00000031503/ENSMUSG00000031502/ENSMUSG00000024330/ENSMUSG00000038418/ENSMUSG00000037405/ENSMUSG00000053436/ENSMUSG00000026837/ENSMUSG00000021367/ENSMUSG00000031740/ENSMUSG00000020919/ENSMUSG00000007613/ENSMUSG00000026836/ENSMUSG00000023951/ENSMUSG00000033016/ENSMUSG00000021936/ENSMUSG00000026193/…
00710	Carbon fixation in photosynthetic organisms	20	-0.540920852069252	-1.58966832746422	0.0253401166403577	0.11246846289693	0.0844061563651424	2723	tags=55%, list=23%, signal=42%	ENSMUSG00000019179/ENSMUSG00000031700/ENSMUSG00000030695/ENSMUSG00000020321/ENSMUSG00000032418/ENSMUSG00000024556/ENSMUSG00000022546/ENSMUSG00000061099/ENSMUSG00000021456/ENSMUSG00000097148/ENSMUSG00000057666
05020	Prion disease	263	-0.261877152713036	-1.28575209338258	0.0265687083855578	0.116327858336766	0.0873025837420176	3360	tags=54%, list=29%, signal=39%	ENSMUSG00000013593/ENSMUSG00000025651/ENSMUSG00000029017/ENSMUSG00000026202/ENSMUSG00000006519/ENSMUSG00000074218/ENSMUSG00000020163/ENSMUSG00000113902/ENSMUSG00000022820/ENSMUSG00000026260/ENSMUSG00000018770/ENSMUSG00000022956/ENSMUSG00000006057/ENSMUSG00000014294/ENSMUSG00000031897/ENSMUSG00000022450/ENSMUSG00000030785/ENSMUSG00000099083/ENSMUSG00000031834/ENSMUSG00000009876/ENSMUSG00000044894/…
01040	Biosynthesis of unsaturated fatty acids	24	0.548301248387801	1.56573765060825	0.0272300404852437	0.117612795648071	0.0882669129132694	2876	tags=38%, list=24%, signal=28%	ENSMUSG00000037071/ENSMUSG00000043487/ENSMUSG00000092558/ENSMUSG00000033629/ENSMUSG00000025203/ENSMUSG00000024665/ENSMUSG00000010663/ENSMUSG00000032349/ENSMUSG00000028497
04371	Apelin signaling pathway	139	0.365827571523496	1.37616609274428	0.0275881866334981	0.117612795648071	0.0882669129132694	2951	tags=37%, list=25%, signal=28%	ENSMUSG00000061086/ENSMUSG00000043004/ENSMUSG00000061878/ENSMUSG00000006542/ENSMUSG00000037010/ENSMUSG00000044338/ENSMUSG00000038418/ENSMUSG00000031748/ENSMUSG00000026923/ENSMUSG00000031659/ENSMUSG00000001419/ENSMUSG00000038811/ENSMUSG00000062825/ENSMUSG00000007613/ENSMUSG00000022220/ENSMUSG00000026836/ENSMUSG00000030671/ENSMUSG00000020654/ENSMUSG00000022475/ENSMUSG00000024639/ENSMUSG00000057614/…
03460	Fanconi anemia pathway	45	-0.402263104887026	-1.47470893833155	0.0301629130332	0.126919270425413	0.0952513043153683	3579	tags=51%, list=30%, signal=36%	ENSMUSG00000059772/ENSMUSG00000039187/ENSMUSG00000032409/ENSMUSG00000073436/ENSMUSG00000003549/ENSMUSG00000025144/ENSMUSG00000021668/ENSMUSG00000035266/ENSMUSG00000032498/ENSMUSG00000032512/ENSMUSG00000000751/ENSMUSG00000045102/ENSMUSG00000022528/ENSMUSG00000035367/ENSMUSG00000022545/ENSMUSG00000004018/ENSMUSG00000021461/ENSMUSG00000055884/ENSMUSG00000030528/ENSMUSG00000026429/ENSMUSG00000026082/…
00350	Tyrosine metabolism	25	-0.493096913215728	-1.54816716188298	0.0335036377863769	0.139168956958796	0.104444538848219	1533	tags=36%, list=13%, signal=31%	ENSMUSG00000033307/ENSMUSG00000078651/ENSMUSG00000001666/ENSMUSG00000024885/ENSMUSG00000030630/ENSMUSG00000063558/ENSMUSG00000074141/ENSMUSG00000024066/ENSMUSG00000074207
04672	Intestinal immune network for IgA production	23	-0.484130033815817	-1.47946567910152	0.0349221520424327	0.143225028629724	0.10748856924453	1426	tags=43%, list=12%, signal=38%	ENSMUSG00000079547/ENSMUSG00000060586/ENSMUSG00000036594/ENSMUSG00000037649/ENSMUSG00000073421/ENSMUSG00000076617/ENSMUSG00000031712/ENSMUSG00000000732/ENSMUSG00000097328/ENSMUSG00000031497
05161	Hepatitis B	156	0.353785213304917	1.34427984575446	0.0365853658536585	0.147635524798155	0.110798590735457	1656	tags=21%, list=14%, signal=18%	ENSMUSG00000037868/ENSMUSG00000023067/ENSMUSG00000027230/ENSMUSG00000021277/ENSMUSG00000032041/ENSMUSG00000026942/ENSMUSG00000016477/ENSMUSG00000038648/ENSMUSG00000038418/ENSMUSG00000053436/ENSMUSG00000025958/ENSMUSG00000038539/ENSMUSG00000037523/ENSMUSG00000020919/ENSMUSG00000008398/ENSMUSG00000007613/ENSMUSG00000037169/ENSMUSG00000026836/ENSMUSG00000021250/ENSMUSG00000059456/ENSMUSG00000033016/…
05166	Human T-cell leukemia virus 1 infection	204	0.331425652609407	1.30885365001331	0.0369088811995386	0.147635524798155	0.110798590735457	2944	tags=34%, list=25%, signal=26%	ENSMUSG00000037868/ENSMUSG00000023067/ENSMUSG00000027230/ENSMUSG00000020941/ENSMUSG00000016477/ENSMUSG00000038648/ENSMUSG00000015605/ENSMUSG00000038418/ENSMUSG00000037405/ENSMUSG00000025958/ENSMUSG00000032035/ENSMUSG00000038539/ENSMUSG00000000290/ENSMUSG00000031659/ENSMUSG00000025860/ENSMUSG00000020919/ENSMUSG00000008398/ENSMUSG00000007613/ENSMUSG00000030527/ENSMUSG00000022220/ENSMUSG00000020687/…
04392	Hippo signaling pathway - multiple species	30	0.510192087522154	1.52568730272896	0.0383480825958702	0.151521692208073	0.113715110136663	2742	tags=47%, list=23%, signal=36%	ENSMUSG00000024440/ENSMUSG00000030352/ENSMUSG00000053110/ENSMUSG00000003348/ENSMUSG00000022178/ENSMUSG00000036862/ENSMUSG00000043131/ENSMUSG00000030796/ENSMUSG00000022781/ENSMUSG00000018209/ENSMUSG00000009073/ENSMUSG00000030774/ENSMUSG00000031563/ENSMUSG00000027803
04932	Non-alcoholic fatty liver disease	167	-0.28658727302435	-1.33087731567465	0.0398607150085194	0.15545160129543	0.116664457112555	3360	tags=49%, list=29%, signal=35%	ENSMUSG00000013593/ENSMUSG00000025651/ENSMUSG00000029017/ENSMUSG00000074218/ENSMUSG00000020163/ENSMUSG00000113902/ENSMUSG00000022820/ENSMUSG00000001729/ENSMUSG00000041058/ENSMUSG00000026260/ENSMUSG00000029513/ENSMUSG00000014294/ENSMUSG00000022450/ENSMUSG00000030785/ENSMUSG00000031834/ENSMUSG00000009876/ENSMUSG00000044894/ENSMUSG00000037916/ENSMUSG00000028648/ENSMUSG00000026895/ENSMUSG00000025204/…
05222	Small cell lung cancer	104	0.375024193020864	1.35858506980036	0.0403022670025189	0.15545160129543	0.116664457112555	2639	tags=37%, list=22%, signal=29%	ENSMUSG00000023067/ENSMUSG00000021277/ENSMUSG00000031273/ENSMUSG00000034664/ENSMUSG00000031503/ENSMUSG00000027087/ENSMUSG00000031502/ENSMUSG00000026942/ENSMUSG00000016477/ENSMUSG00000000290/ENSMUSG00000037992/ENSMUSG00000025860/ENSMUSG00000027111/ENSMUSG00000037169/ENSMUSG00000059456/ENSMUSG00000021453/ENSMUSG00000024421/ENSMUSG00000026193/ENSMUSG00000026768/ENSMUSG00000028914/ENSMUSG00000015846/…
00010	Glycolysis / Gluconeogenesis	56	-0.369550757908425	-1.40554671872859	0.0422323805539445	0.160979897640918	0.120813373473203	636	tags=29%, list=5%, signal=27%	ENSMUSG00000040618/ENSMUSG00000021748/ENSMUSG00000030695/ENSMUSG00000059040/ENSMUSG00000028138/ENSMUSG00000060600/ENSMUSG00000034793/ENSMUSG00000030246/ENSMUSG00000024885/ENSMUSG00000061099/ENSMUSG00000021456/ENSMUSG00000030729/ENSMUSG00000097148/ENSMUSG00000053279/ENSMUSG00000057666/ENSMUSG00000074207
04060	Cytokine-cytokine receptor interaction	100	0.374011453125937	1.34427158695151	0.0433673469387755	0.162606424798022	0.122034061495592	1770	tags=33%, list=15%, signal=28%	ENSMUSG00000038508/ENSMUSG00000023905/ENSMUSG00000005465/ENSMUSG00000008318/ENSMUSG00000028444/ENSMUSG00000035385/ENSMUSG00000037613/ENSMUSG00000049103/ENSMUSG00000037035/ENSMUSG00000079227/ENSMUSG00000018927/ENSMUSG00000028599/ENSMUSG00000031778/ENSMUSG00000068758/ENSMUSG00000010751/ENSMUSG00000032491/ENSMUSG00000025804/ENSMUSG00000018920/ENSMUSG00000007613/ENSMUSG00000067336/ENSMUSG00000059326/…
04724	Glutamatergic synapse	77	0.402493506040935	1.41366051922428	0.0440985732814527	0.162606424798022	0.122034061495592	2056	tags=32%, list=18%, signal=27%	ENSMUSG00000020734/ENSMUSG00000043004/ENSMUSG00000070570/ENSMUSG00000026824/ENSMUSG00000022462/ENSMUSG00000056220/ENSMUSG00000034656/ENSMUSG00000031748/ENSMUSG00000031659/ENSMUSG00000038811/ENSMUSG00000007617/ENSMUSG00000022220/ENSMUSG00000020654/ENSMUSG00000042249/ENSMUSG00000024639/ENSMUSG00000057614/ENSMUSG00000023169/ENSMUSG00000024960/ENSMUSG00000032839/ENSMUSG00000003573/ENSMUSG00000038738/…
04261	Adrenergic signaling in cardiomyocytes	143	0.352899624147683	1.33057606251297	0.0441717791411043	0.162606424798022	0.122034061495592	2029	tags=24%, list=17%, signal=20%	ENSMUSG00000061086/ENSMUSG00000027230/ENSMUSG00000027335/ENSMUSG00000030730/ENSMUSG00000035283/ENSMUSG00000029120/ENSMUSG00000038648/ENSMUSG00000053436/ENSMUSG00000025958/ENSMUSG00000069806/ENSMUSG00000045730/ENSMUSG00000038539/ENSMUSG00000031748/ENSMUSG00000031659/ENSMUSG00000039639/ENSMUSG00000020900/ENSMUSG00000062825/ENSMUSG00000022220/ENSMUSG00000022443/ENSMUSG00000020654/ENSMUSG00000028464/…
04925	Aldosterone synthesis and secretion	85	0.398778641844066	1.41701200067543	0.0446665796513085	0.162606424798022	0.122034061495592	1224	tags=21%, list=10%, signal=19%	ENSMUSG00000041616/ENSMUSG00000027230/ENSMUSG00000016179/ENSMUSG00000029019/ENSMUSG00000024112/ENSMUSG00000035735/ENSMUSG00000049265/ENSMUSG00000038648/ENSMUSG00000041695/ENSMUSG00000025958/ENSMUSG00000038539/ENSMUSG00000032193/ENSMUSG00000031659/ENSMUSG00000022220/ENSMUSG00000042529/ENSMUSG00000020654/ENSMUSG00000024639/ENSMUSG00000032034
04010	MAPK signaling pathway	265	0.315227904219637	1.2720262667319	0.0460157126823793	0.165656565656566	0.12432315356292	2052	tags=26%, list=17%, signal=22%	ENSMUSG00000022523/ENSMUSG00000091971/ENSMUSG00000090877/ENSMUSG00000024112/ENSMUSG00000037887/ENSMUSG00000018909/ENSMUSG00000020941/ENSMUSG00000026942/ENSMUSG00000015605/ENSMUSG00000053436/ENSMUSG00000062960/ENSMUSG00000069806/ENSMUSG00000024163/ENSMUSG00000002289/ENSMUSG00000007033/ENSMUSG00000071076/ENSMUSG00000056220/ENSMUSG00000038539/ENSMUSG00000048583/ENSMUSG00000003644/ENSMUSG00000034656/…
04670	Leukocyte transendothelial migration	96	0.375300393004644	1.34486356527452	0.0474967907573813	0.1691094528065	0.126914501618913	2061	tags=25%, list=18%, signal=21%	ENSMUSG00000020469/ENSMUSG00000041378/ENSMUSG00000021365/ENSMUSG00000037405/ENSMUSG00000053436/ENSMUSG00000000290/ENSMUSG00000030782/ENSMUSG00000031748/ENSMUSG00000031740/ENSMUSG00000062825/ENSMUSG00000030403/ENSMUSG00000029580/ENSMUSG00000043733/ENSMUSG00000059456/ENSMUSG00000057614/ENSMUSG00000056917/ENSMUSG00000118669/ENSMUSG00000058230/ENSMUSG00000041845/ENSMUSG00000045382/ENSMUSG00000021823/…
05100	Bacterial invasion of epithelial cells	95	0.377517414345785	1.35014359082352	0.0488431876606684	0.170987532159113	0.128323976376723	2713	tags=35%, list=23%, signal=27%	ENSMUSG00000027087/ENSMUSG00000021365/ENSMUSG00000030276/ENSMUSG00000000290/ENSMUSG00000030782/ENSMUSG00000032584/ENSMUSG00000062825/ENSMUSG00000029580/ENSMUSG00000059248/ENSMUSG00000059456/ENSMUSG00000026193/ENSMUSG00000040265/ENSMUSG00000026768/ENSMUSG00000073982/ENSMUSG00000058013/ENSMUSG00000041845/ENSMUSG00000006134/ENSMUSG00000052921/ENSMUSG00000029622/ENSMUSG00000021823/ENSMUSG00000017776/…
05143	African trypanosomiasis	27	0.509318177582651	1.47931864572167	0.049079754601227	0.170987532159113	0.128323976376723	1395	tags=22%, list=12%, signal=20%	ENSMUSG00000041616/ENSMUSG00000031722/ENSMUSG00000029019/ENSMUSG00000037405/ENSMUSG00000024639/ENSMUSG00000024960
04918	Thyroid hormone synthesis	59	0.417648832345782	1.40400912778478	0.0528455284552846	0.182148417228853	0.136700079206839	2029	tags=32%, list=17%, signal=27%	ENSMUSG00000027230/ENSMUSG00000025823/ENSMUSG00000018339/ENSMUSG00000000318/ENSMUSG00000038648/ENSMUSG00000025958/ENSMUSG00000038539/ENSMUSG00000026864/ENSMUSG00000031659/ENSMUSG00000050199/ENSMUSG00000022220/ENSMUSG00000020654/ENSMUSG00000024639/ENSMUSG00000024960/ENSMUSG00000020048/ENSMUSG00000040950/ENSMUSG00000059412/ENSMUSG00000005034/ENSMUSG00000034781
05120	Epithelial cell signaling in Helicobacter pylori infection	70	0.406393962369712	1.40575305172046	0.0541611624834875	0.184718069943684	0.138628571010367	3139	tags=50%, list=27%, signal=37%	ENSMUSG00000020941/ENSMUSG00000004933/ENSMUSG00000053436/ENSMUSG00000032584/ENSMUSG00000043733/ENSMUSG00000062312/ENSMUSG00000021936/ENSMUSG00000028914/ENSMUSG00000046709/ENSMUSG00000011877/ENSMUSG00000052459/ENSMUSG00000022781/ENSMUSG00000052593/ENSMUSG00000024403/ENSMUSG00000004221/ENSMUSG00000024812/ENSMUSG00000053137/ENSMUSG00000038023/ENSMUSG00000054693/ENSMUSG00000031628/ENSMUSG00000019843/…
04659	Th17 cell differentiation	87	0.377059947421087	1.34104358940116	0.0550576184379001	0.185819462227913	0.139455151964418	3124	tags=44%, list=27%, signal=32%	ENSMUSG00000005465/ENSMUSG00000021270/ENSMUSG00000053436/ENSMUSG00000037992/ENSMUSG00000020919/ENSMUSG00000007613/ENSMUSG00000026836/ENSMUSG00000021250/ENSMUSG00000026072/ENSMUSG00000033016/ENSMUSG00000031902/ENSMUSG00000041515/ENSMUSG00000021936/ENSMUSG00000015846/ENSMUSG00000046709/ENSMUSG00000021756/ENSMUSG00000032402/ENSMUSG00000004040/ENSMUSG00000031805/ENSMUSG00000031304/ENSMUSG00000004221/…
04923	Regulation of lipolysis in adipocytes	50	0.437006710892192	1.41389628977301	0.0564971751412429	0.188712213873842	0.14162612542189	1184	tags=28%, list=10%, signal=25%	ENSMUSG00000041616/ENSMUSG00000029019/ENSMUSG00000041653/ENSMUSG00000035283/ENSMUSG00000045730/ENSMUSG00000031748/ENSMUSG00000031659/ENSMUSG00000050199/ENSMUSG00000022220/ENSMUSG00000055980/ENSMUSG00000036437/ENSMUSG00000030671/ENSMUSG00000020654/ENSMUSG00000057614
04750	Inflammatory mediator regulation of TRP channels	76	-0.333579800770292	-1.36325879886869	0.0574218434972481	0.189843645848045	0.142475250782646	1403	tags=26%, list=12%, signal=23%	ENSMUSG00000022610/ENSMUSG00000041417/ENSMUSG00000042644/ENSMUSG00000091586/ENSMUSG00000014932/ENSMUSG00000016933/ENSMUSG00000021108/ENSMUSG00000024055/ENSMUSG00000030287/ENSMUSG00000024222/ENSMUSG00000052914/ENSMUSG00000023017/ENSMUSG00000034330/ENSMUSG00000000320/ENSMUSG00000048440/ENSMUSG00000078816/ENSMUSG00000050211/ENSMUSG00000020623/ENSMUSG00000039936/ENSMUSG00000022376
05226	Gastric cancer	128	0.355605840556947	1.3144052034347	0.0594936708860759	0.19374326006519	0.145401861842297	3093	tags=37%, list=26%, signal=27%	ENSMUSG00000022523/ENSMUSG00000023067/ENSMUSG00000044674/ENSMUSG00000050288/ENSMUSG00000000126/ENSMUSG00000021994/ENSMUSG00000020135/ENSMUSG00000016477/ENSMUSG00000003233/ENSMUSG00000062960/ENSMUSG00000037992/ENSMUSG00000032584/ENSMUSG00000036904/ENSMUSG00000007613/ENSMUSG00000037169/ENSMUSG00000001930/ENSMUSG00000026836/ENSMUSG00000055799/ENSMUSG00000062312/ENSMUSG00000021453/ENSMUSG00000049037/…
04623	Cytosolic DNA-sensing pathway	59	-0.347557314969897	-1.3429868081333	0.0597973024892563	0.19374326006519	0.145401861842297	1965	tags=34%, list=17%, signal=28%	ENSMUSG00000021018/ENSMUSG00000030880/ENSMUSG00000033020/ENSMUSG00000009185/ENSMUSG00000028104/ENSMUSG00000045996/ENSMUSG00000025280/ENSMUSG00000026896/ENSMUSG00000033538/ENSMUSG00000073489/ENSMUSG00000037860/ENSMUSG00000026536/ENSMUSG00000027514/ENSMUSG00000025888/ENSMUSG00000042349/ENSMUSG00000021025/ENSMUSG00000054203/ENSMUSG00000073490/ENSMUSG00000024810/ENSMUSG00000020676
04934	Cushing syndrome	139	0.350150080918485	1.3171906828262	0.061576354679803	0.197532068477784	0.148245314549604	1188	tags=20%, list=10%, signal=18%	ENSMUSG00000023067/ENSMUSG00000027230/ENSMUSG00000024112/ENSMUSG00000044674/ENSMUSG00000050288/ENSMUSG00000022489/ENSMUSG00000000126/ENSMUSG00000021994/ENSMUSG00000020135/ENSMUSG00000016477/ENSMUSG00000003233/ENSMUSG00000049265/ENSMUSG00000038648/ENSMUSG00000025958/ENSMUSG00000038539/ENSMUSG00000001280/ENSMUSG00000031748/ENSMUSG00000032193/ENSMUSG00000031659/ENSMUSG00000036904/ENSMUSG00000022220/…
05215	Prostate cancer	101	0.363898850126977	1.3103174864239	0.0648030495552732	0.20584498094028	0.154484050023407	3275	tags=36%, list=28%, signal=26%	ENSMUSG00000023067/ENSMUSG00000027230/ENSMUSG00000043613/ENSMUSG00000021270/ENSMUSG00000016477/ENSMUSG00000038648/ENSMUSG00000025958/ENSMUSG00000062960/ENSMUSG00000038539/ENSMUSG00000055799/ENSMUSG00000062312/ENSMUSG00000026872/ENSMUSG00000031538/ENSMUSG00000028914/ENSMUSG00000027552/ENSMUSG00000020048/ENSMUSG00000004151/ENSMUSG00000028212/ENSMUSG00000019699/ENSMUSG00000004221/ENSMUSG00000014859/…
04361	Axon regeneration	107	0.359543253281743	1.30498095781538	0.0676691729323308	0.212862252719177	0.159750423580669	2267	tags=31%, list=19%, signal=25%	ENSMUSG00000037887/ENSMUSG00000056427/ENSMUSG00000034731/ENSMUSG00000037126/ENSMUSG00000053436/ENSMUSG00000026235/ENSMUSG00000042500/ENSMUSG00000031748/ENSMUSG00000026923/ENSMUSG00000022883/ENSMUSG00000032584/ENSMUSG00000019960/ENSMUSG00000030465/ENSMUSG00000024639/ENSMUSG00000004054/ENSMUSG00000057614/ENSMUSG00000027360/ENSMUSG00000034765/ENSMUSG00000036698/ENSMUSG00000021936/ENSMUSG00000024960/…
04115	p53 signaling pathway	69	0.388822591346783	1.33907530346549	0.0719041278295606	0.222200099552016	0.166758359312916	1710	tags=26%, list=15%, signal=22%	ENSMUSG00000040152/ENSMUSG00000031849/ENSMUSG00000023067/ENSMUSG00000037613/ENSMUSG00000027663/ENSMUSG00000040124/ENSMUSG00000036432/ENSMUSG00000010751/ENSMUSG00000008435/ENSMUSG00000028047/ENSMUSG00000021702/ENSMUSG00000024793/ENSMUSG00000020427/ENSMUSG00000021453/ENSMUSG00000002083/ENSMUSG00000028914/ENSMUSG00000028212/ENSMUSG00000025647
05206	MicroRNAs in cancer	193	0.320390234397706	1.26011345531524	0.0720092915214866	0.222200099552016	0.166758359312916	2375	tags=27%, list=20%, signal=22%	ENSMUSG00000040152/ENSMUSG00000031849/ENSMUSG00000028364/ENSMUSG00000023067/ENSMUSG00000000957/ENSMUSG00000033581/ENSMUSG00000005087/ENSMUSG00000020865/ENSMUSG00000027087/ENSMUSG00000020135/ENSMUSG00000016477/ENSMUSG00000024087/ENSMUSG00000000290/ENSMUSG00000026923/ENSMUSG00000031790/ENSMUSG00000069662/ENSMUSG00000032584/ENSMUSG00000028047/ENSMUSG00000055980/ENSMUSG00000021702/ENSMUSG00000067336/…
04745	Phototransduction - fly	32	0.469927346737196	1.40450579109062	0.0741301059001513	0.226586361430651	0.170050193276415	2029	tags=34%, list=17%, signal=29%	ENSMUSG00000043004/ENSMUSG00000035735/ENSMUSG00000062825/ENSMUSG00000029580/ENSMUSG00000021799/ENSMUSG00000042249/ENSMUSG00000024639/ENSMUSG00000024960/ENSMUSG00000032839/ENSMUSG00000021820/ENSMUSG00000034781
05031	Amphetamine addiction	56	0.406228461685051	1.35545575798995	0.0779753761969904	0.236112354091821	0.177199330068911	1245	tags=16%, list=11%, signal=14%	ENSMUSG00000061718/ENSMUSG00000027230/ENSMUSG00000020734/ENSMUSG00000038648/ENSMUSG00000025958/ENSMUSG00000038539/ENSMUSG00000021250/ENSMUSG00000020654/ENSMUSG00000027360
05221	Acute myeloid leukemia	71	-0.327657252221205	-1.31877100459392	0.07955850666412	0.23867551999236	0.179122953600504	610	tags=10%, list=5%, signal=9%	ENSMUSG00000031490/ENSMUSG00000066687/ENSMUSG00000022346/ENSMUSG00000039936/ENSMUSG00000035828/ENSMUSG00000020893/ENSMUSG00000055866
04912	GnRH signaling pathway	94	0.360865891033288	1.29083597011126	0.0809768637532134	0.240701870238909	0.180643703785536	2152	tags=31%, list=18%, signal=25%	ENSMUSG00000000957/ENSMUSG00000043613/ENSMUSG00000038418/ENSMUSG00000053436/ENSMUSG00000056220/ENSMUSG00000038539/ENSMUSG00000031740/ENSMUSG00000031790/ENSMUSG00000031659/ENSMUSG00000015812/ENSMUSG00000008398/ENSMUSG00000022220/ENSMUSG00000020682/ENSMUSG00000062312/ENSMUSG00000020654/ENSMUSG00000059456/ENSMUSG00000024639/ENSMUSG00000021936/ENSMUSG00000024960/ENSMUSG00000020700/ENSMUSG00000046709/…
04061	Viral protein interaction with cytokine and cytokine receptor	37	0.448730252450155	1.38052614060826	0.0870827285921626	0.252631578947368	0.189596799015082	1993	tags=46%, list=17%, signal=38%	ENSMUSG00000035385/ENSMUSG00000037613/ENSMUSG00000049103/ENSMUSG00000079227/ENSMUSG00000018927/ENSMUSG00000028599/ENSMUSG00000031778/ENSMUSG00000010751/ENSMUSG00000025804/ENSMUSG00000024793/ENSMUSG00000039304/ENSMUSG00000021756/ENSMUSG00000032089/ENSMUSG00000035373/ENSMUSG00000031304/ENSMUSG00000045382/ENSMUSG00000019122
04970	Salivary secretion	65	0.389082179803615	1.32843888493179	0.0883534136546185	0.252631578947368	0.189596799015082	2096	tags=29%, list=18%, signal=24%	ENSMUSG00000006204/ENSMUSG00000027335/ENSMUSG00000033910/ENSMUSG00000035283/ENSMUSG00000045730/ENSMUSG00000031659/ENSMUSG00000022220/ENSMUSG00000001930/ENSMUSG00000020654/ENSMUSG00000024639/ENSMUSG00000024960/ENSMUSG00000050541/ENSMUSG00000020826/ENSMUSG00000028978/ENSMUSG00000059412/ENSMUSG00000005034/ENSMUSG00000020169/ENSMUSG00000034781/ENSMUSG00000029084
05142	Chagas disease	94	0.355876156808071	1.27298743252639	0.0886889460154242	0.252631578947368	0.189596799015082	3216	tags=41%, list=27%, signal=30%	ENSMUSG00000035385/ENSMUSG00000029120/ENSMUSG00000053436/ENSMUSG00000031748/ENSMUSG00000007613/ENSMUSG00000003814/ENSMUSG00000024793/ENSMUSG00000026836/ENSMUSG00000021250/ENSMUSG00000020654/ENSMUSG00000024639/ENSMUSG00000057614/ENSMUSG00000021936/ENSMUSG00000024960/ENSMUSG00000032058/ENSMUSG00000046709/ENSMUSG00000032402/ENSMUSG00000073418/ENSMUSG00000035373/ENSMUSG00000020826/ENSMUSG00000028978/…
04360	Axon guidance	168	0.322108601416201	1.24120952935449	0.0888355342136855	0.252631578947368	0.189596799015082	4023	tags=49%, list=34%, signal=33%	ENSMUSG00000056427/ENSMUSG00000021994/ENSMUSG00000020121/ENSMUSG00000026235/ENSMUSG00000024501/ENSMUSG00000030084/ENSMUSG00000034684/ENSMUSG00000028681/ENSMUSG00000026121/ENSMUSG00000000290/ENSMUSG00000031748/ENSMUSG00000035232/ENSMUSG00000029859/ENSMUSG00000022883/ENSMUSG00000027200/ENSMUSG00000032584/ENSMUSG00000019577/ENSMUSG00000007613/ENSMUSG00000067336/ENSMUSG00000043733/ENSMUSG00000042121/…
03430	Mismatch repair	22	-0.465365257961065	-1.40356604837183	0.0888888888888889	0.252631578947368	0.189596799015082	2748	tags=59%, list=23%, signal=45%	ENSMUSG00000029191/ENSMUSG00000032498/ENSMUSG00000029911/ENSMUSG00000022881/ENSMUSG00000038880/ENSMUSG00000000751/ENSMUSG00000027342/ENSMUSG00000005370/ENSMUSG00000014850/ENSMUSG00000024854/ENSMUSG00000033970/ENSMUSG00000056394/ENSMUSG00000024151
00981	Insect hormone biosynthesis	14	-0.516423179272791	-1.41517937016597	0.0933660933660934	0.263048819570559	0.197414806110458	1344	tags=43%, list=11%, signal=38%	ENSMUSG00000056973/ENSMUSG00000024885/ENSMUSG00000026096/ENSMUSG00000038776/ENSMUSG00000053279/ENSMUSG00000061959
05134	Legionellosis	55	0.397280356738925	1.32112525191467	0.0957592339261286	0.267465446483325	0.200729428647329	3051	tags=38%, list=26%, signal=28%	ENSMUSG00000091971/ENSMUSG00000090877/ENSMUSG00000007033/ENSMUSG00000000290/ENSMUSG00000051853/ENSMUSG00000027879/ENSMUSG00000028914/ENSMUSG00000062421/ENSMUSG00000073418/ENSMUSG00000022556/ENSMUSG00000078945/ENSMUSG00000021877/ENSMUSG00000031628/ENSMUSG00000039005/ENSMUSG00000015656/ENSMUSG00000028163/ENSMUSG00000024966/ENSMUSG00000009112/ENSMUSG00000048118/ENSMUSG00000025225/ENSMUSG00000025076
04725	Cholinergic synapse	90	0.356683037143752	1.26571673433777	0.099740932642487	0.275827978250124	0.207005402780307	2029	tags=28%, list=17%, signal=23%	ENSMUSG00000027230/ENSMUSG00000043004/ENSMUSG00000026824/ENSMUSG00000038648/ENSMUSG00000041695/ENSMUSG00000025958/ENSMUSG00000038539/ENSMUSG00000034656/ENSMUSG00000031748/ENSMUSG00000031659/ENSMUSG00000038811/ENSMUSG00000022220/ENSMUSG00000042529/ENSMUSG00000021250/ENSMUSG00000020654/ENSMUSG00000024639/ENSMUSG00000057614/ENSMUSG00000032034/ENSMUSG00000024960/ENSMUSG00000031805/ENSMUSG00000045613/…
05135	Yersinia infection	156	0.324444547047784	1.2327939361484	0.101219512195122	0.275827978250124	0.207005402780307	3139	tags=40%, list=27%, signal=30%	ENSMUSG00000035385/ENSMUSG00000027087/ENSMUSG00000021365/ENSMUSG00000022148/ENSMUSG00000026942/ENSMUSG00000053436/ENSMUSG00000038013/ENSMUSG00000003644/ENSMUSG00000000290/ENSMUSG00000030782/ENSMUSG00000062825/ENSMUSG00000029580/ENSMUSG00000024867/ENSMUSG00000021250/ENSMUSG00000059456/ENSMUSG00000024639/ENSMUSG00000033016/ENSMUSG00000031902/ENSMUSG00000002699/ENSMUSG00000021936/ENSMUSG00000026193/…
00620	Pyruvate metabolism	39	-0.382736229505803	-1.34131191442872	0.101307189542484	0.275827978250124	0.207005402780307	3898	tags=62%, list=33%, signal=41%	ENSMUSG00000031958/ENSMUSG00000063229/ENSMUSG00000000168/ENSMUSG00000030621/ENSMUSG00000035637/ENSMUSG00000026526/ENSMUSG00000053644/ENSMUSG00000029455/ENSMUSG00000024158/ENSMUSG00000026687/ENSMUSG00000024892/ENSMUSG00000019179/ENSMUSG00000040618/ENSMUSG00000021748/ENSMUSG00000060923/ENSMUSG00000030246/ENSMUSG00000020321/ENSMUSG00000034853/ENSMUSG00000032418/ENSMUSG00000008822/ENSMUSG00000024556/…
05133	Pertussis	70	0.375009115464916	1.29719006014221	0.103038309114927	0.277235161532682	0.20806147600406	3754	tags=51%, list=32%, signal=35%	ENSMUSG00000032041/ENSMUSG00000027087/ENSMUSG00000053436/ENSMUSG00000000290/ENSMUSG00000031748/ENSMUSG00000021250/ENSMUSG00000057614/ENSMUSG00000041515/ENSMUSG00000021936/ENSMUSG00000026768/ENSMUSG00000028914/ENSMUSG00000033184/ENSMUSG00000046709/ENSMUSG00000073418/ENSMUSG00000020826/ENSMUSG00000041845/ENSMUSG00000056201/ENSMUSG00000028978/ENSMUSG00000053137/ENSMUSG00000031628/ENSMUSG00000000555/…
04931	Insulin resistance	121	0.337093104532095	1.23767932785581	0.103535353535354	0.277235161532682	0.20806147600406	3845	tags=49%, list=33%, signal=33%	ENSMUSG00000027230/ENSMUSG00000006542/ENSMUSG00000029174/ENSMUSG00000067279/ENSMUSG00000038648/ENSMUSG00000049999/ENSMUSG00000025958/ENSMUSG00000046794/ENSMUSG00000003644/ENSMUSG00000022463/ENSMUSG00000033295/ENSMUSG00000029992/ENSMUSG00000055980/ENSMUSG00000024793/ENSMUSG00000020363/ENSMUSG00000043733/ENSMUSG00000028399/ENSMUSG00000059316/ENSMUSG00000021936/ENSMUSG00000023809/ENSMUSG00000020538/…
00630	Glyoxylate and dicarboxylate metabolism	28	-0.427716014824852	-1.39104378518597	0.105263157894737	0.279551337359793	0.209799736615049	376	tags=64%, list=3%, signal=62%	ENSMUSG00000034424/ENSMUSG00000032047/ENSMUSG00000020664/ENSMUSG00000022477/ENSMUSG00000023156/ENSMUSG00000032607/ENSMUSG00000032527/ENSMUSG00000027187/ENSMUSG00000035637/ENSMUSG00000025403/ENSMUSG00000017718/ENSMUSG00000019179/ENSMUSG00000041650/ENSMUSG00000033429/ENSMUSG00000020321/ENSMUSG00000020534/ENSMUSG00000026473/ENSMUSG00000023832
00250	Alanine, aspartate and glutamate metabolism	30	-0.422863825421671	-1.37879139045848	0.111111111111111	0.290322580645161	0.217883418222977	1181	tags=27%, list=10%, signal=24%	ENSMUSG00000024654/ENSMUSG00000022546/ENSMUSG00000011148/ENSMUSG00000076441/ENSMUSG00000056880/ENSMUSG00000029246/ENSMUSG00000074141/ENSMUSG00000026473
04213	Longevity regulating pathway - multiple species	59	0.386592748542705	1.29960796164751	0.111111111111111	0.290322580645161	0.217883418222977	1081	tags=17%, list=9%, signal=15%	ENSMUSG00000091971/ENSMUSG00000090877/ENSMUSG00000006542/ENSMUSG00000020091/ENSMUSG00000007033/ENSMUSG00000004951/ENSMUSG00000031659/ENSMUSG00000022220/ENSMUSG00000055980/ENSMUSG00000020654
05146	Amoebiasis	86	0.348345599718216	1.24005505014879	0.125159642401022	0.324413793103448	0.243468441217987	2494	tags=31%, list=21%, signal=25%	ENSMUSG00000031273/ENSMUSG00000026043/ENSMUSG00000031503/ENSMUSG00000031502/ENSMUSG00000024330/ENSMUSG00000026837/ENSMUSG00000000290/ENSMUSG00000004951/ENSMUSG00000001930/ENSMUSG00000020654/ENSMUSG00000026072/ENSMUSG00000059456/ENSMUSG00000024639/ENSMUSG00000024421/ENSMUSG00000026193/ENSMUSG00000024960/ENSMUSG00000028914/ENSMUSG00000020826/ENSMUSG00000028978/ENSMUSG00000021823/ENSMUSG00000005034/…
01522	Endocrine resistance	98	0.341620669699627	1.22474357457938	0.128991060025543	0.326957479014724	0.245377445264462	3070	tags=38%, list=26%, signal=28%	ENSMUSG00000023067/ENSMUSG00000016477/ENSMUSG00000053436/ENSMUSG00000016758/ENSMUSG00000001280/ENSMUSG00000026923/ENSMUSG00000031740/ENSMUSG00000031659/ENSMUSG00000022220/ENSMUSG00000062312/ENSMUSG00000021250/ENSMUSG00000020654/ENSMUSG00000059456/ENSMUSG00000021936/ENSMUSG00000020647/ENSMUSG00000027552/ENSMUSG00000046709/ENSMUSG00000014773/ENSMUSG00000029478/ENSMUSG00000019699/ENSMUSG00000014859/…
03450	Non-homologous end-joining	13	-0.510612684793522	-1.37091471839325	0.129186602870813	0.326957479014724	0.245377445264462	3171	tags=69%, list=27%, signal=51%	ENSMUSG00000026187/ENSMUSG00000020474/ENSMUSG00000026648/ENSMUSG00000025218/ENSMUSG00000009927/ENSMUSG00000021615/ENSMUSG00000022672/ENSMUSG00000020380/ENSMUSG00000024742
04721	Synaptic vesicle cycle	50	0.397521455521998	1.28614526289592	0.129943502824859	0.326957479014724	0.245377445264462	2403	tags=28%, list=20%, signal=22%	ENSMUSG00000003411/ENSMUSG00000070570/ENSMUSG00000027438/ENSMUSG00000034656/ENSMUSG00000028456/ENSMUSG00000009090/ENSMUSG00000026797/ENSMUSG00000028542/ENSMUSG00000040265/ENSMUSG00000052459/ENSMUSG00000024403/ENSMUSG00000047126/ENSMUSG00000038023/ENSMUSG00000035152
04710	Circadian rhythm	34	-0.375833105184016	-1.28342097722372	0.130177514792899	0.326957479014724	0.245377445264462	165	tags=21%, list=1%, signal=20%	ENSMUSG00000030103/ENSMUSG00000020889/ENSMUSG00000068742/ENSMUSG00000021775/ENSMUSG00000020893/ENSMUSG00000028957/ENSMUSG00000055866
01524	Platinum drug resistance	76	-0.304554683278954	-1.24464026526176	0.134162776757313	0.334374920533611	0.250944141141209	1434	tags=33%, list=12%, signal=29%	ENSMUSG00000025069/ENSMUSG00000057367/ENSMUSG00000060803/ENSMUSG00000004032/ENSMUSG00000058135/ENSMUSG00000005370/ENSMUSG00000001663/ENSMUSG00000032000/ENSMUSG00000041417/ENSMUSG00000025068/ENSMUSG00000031303/ENSMUSG00000058927/ENSMUSG00000014850/ENSMUSG00000008540/ENSMUSG00000028329/ENSMUSG00000032348/ENSMUSG00000001665/ENSMUSG00000023088/ENSMUSG00000024151/ENSMUSG00000007659/ENSMUSG00000024778/…
00970	Aminoacyl-tRNA biosynthesis	49	-0.335705487886068	-1.24915662417976	0.135416666666667	0.334710743801653	0.251196172248804	3250	tags=41%, list=28%, signal=30%	ENSMUSG00000026709/ENSMUSG00000026356/ENSMUSG00000040354/ENSMUSG00000070699/ENSMUSG00000028085/ENSMUSG00000032604/ENSMUSG00000026618/ENSMUSG00000022792/ENSMUSG00000031948/ENSMUSG00000028292/ENSMUSG00000007029/ENSMUSG00000068739/ENSMUSG00000001289/ENSMUSG00000021420/ENSMUSG00000026615/ENSMUSG00000024493/ENSMUSG00000004233/ENSMUSG00000059183/ENSMUSG00000063179/ENSMUSG00000043572
04664	Fc epsilon RI signaling pathway	62	-0.313657599726152	-1.23007772442439	0.136363636363636	0.334710743801653	0.251196172248804	1403	tags=21%, list=12%, signal=19%	ENSMUSG00000022610/ENSMUSG00000041417/ENSMUSG00000014932/ENSMUSG00000016933/ENSMUSG00000002413/ENSMUSG00000076617/ENSMUSG00000034330/ENSMUSG00000078816/ENSMUSG00000018012/ENSMUSG00000002948/ENSMUSG00000050211/ENSMUSG00000020623/ENSMUSG00000039936
04711	Circadian rhythm - fly	13	-0.495872057518738	-1.33133845346454	0.143540669856459	0.348913659550349	0.261855280559229	111	tags=31%, list=1%, signal=31%	ENSMUSG00000003949/ENSMUSG00000020893/ENSMUSG00000055866/ENSMUSG00000059824
04611	Platelet activation	129	0.325330982607399	1.20337409657168	0.144303797468354	0.348913659550349	0.261855280559229	2951	tags=36%, list=25%, signal=28%	ENSMUSG00000034664/ENSMUSG00000026043/ENSMUSG00000033910/ENSMUSG00000078794/ENSMUSG00000024330/ENSMUSG00000053436/ENSMUSG00000050675/ENSMUSG00000026837/ENSMUSG00000056220/ENSMUSG00000000290/ENSMUSG00000031748/ENSMUSG00000031659/ENSMUSG00000062825/ENSMUSG00000030403/ENSMUSG00000022220/ENSMUSG00000029580/ENSMUSG00000001930/ENSMUSG00000020654/ENSMUSG00000029925/ENSMUSG00000024639/ENSMUSG00000057614/…
04391	Hippo signaling pathway - fly	85	0.34080935830632	1.21102511515997	0.159383033419023	0.382519280205656	0.287075873058825	1573	tags=22%, list=13%, signal=19%	ENSMUSG00000024440/ENSMUSG00000030352/ENSMUSG00000029120/ENSMUSG00000053110/ENSMUSG00000003348/ENSMUSG00000022178/ENSMUSG00000021217/ENSMUSG00000036862/ENSMUSG00000062825/ENSMUSG00000021540/ENSMUSG00000037169/ENSMUSG00000029580/ENSMUSG00000022285/ENSMUSG00000043131/ENSMUSG00000021936/ENSMUSG00000030796/ENSMUSG00000032058/ENSMUSG00000046709/ENSMUSG00000028212
04935	Growth hormone synthesis, secretion and action	110	0.324227007225478	1.18296729790696	0.161451814768461	0.384635205771921	0.288663848386334	2029	tags=29%, list=17%, signal=24%	ENSMUSG00000027230/ENSMUSG00000021365/ENSMUSG00000038648/ENSMUSG00000053436/ENSMUSG00000025958/ENSMUSG00000038539/ENSMUSG00000031748/ENSMUSG00000031659/ENSMUSG00000020919/ENSMUSG00000022220/ENSMUSG00000055980/ENSMUSG00000020427/ENSMUSG00000036437/ENSMUSG00000021250/ENSMUSG00000020654/ENSMUSG00000059456/ENSMUSG00000024639/ENSMUSG00000057614/ENSMUSG00000021936/ENSMUSG00000024960/ENSMUSG00000046709/…
05203	Viral carcinogenesis	201	0.295903207772051	1.16718752612709	0.164351851851852	0.387976121295367	0.291171163155392	2634	tags=22%, list=22%, signal=18%	ENSMUSG00000037868/ENSMUSG00000023067/ENSMUSG00000027230/ENSMUSG00000021277/ENSMUSG00000049103/ENSMUSG00000079227/ENSMUSG00000020275/ENSMUSG00000026942/ENSMUSG00000038648/ENSMUSG00000015605/ENSMUSG00000038418/ENSMUSG00000025958/ENSMUSG00000038539/ENSMUSG00000022828/ENSMUSG00000030782/ENSMUSG00000025804/ENSMUSG00000020919/ENSMUSG00000022475/ENSMUSG00000022285/ENSMUSG00000039191/ENSMUSG00000028914/…
05418	Fluid shear stress and atherosclerosis	165	0.305883656796501	1.17334923666786	0.165249088699879	0.387976121295367	0.291171163155392	2009	tags=27%, list=17%, signal=22%	ENSMUSG00000038508/ENSMUSG00000034664/ENSMUSG00000035385/ENSMUSG00000020738/ENSMUSG00000021270/ENSMUSG00000027435/ENSMUSG00000027087/ENSMUSG00000037405/ENSMUSG00000053436/ENSMUSG00000111709/ENSMUSG00000062960/ENSMUSG00000000290/ENSMUSG00000021367/ENSMUSG00000031740/ENSMUSG00000020592/ENSMUSG00000001419/ENSMUSG00000062825/ENSMUSG00000007613/ENSMUSG00000067336/ENSMUSG00000024793/ENSMUSG00000029580/…
05145	Toxoplasmosis	109	0.323454498377966	1.17488789865649	0.166877370417193	0.388924455825864	0.291882876204596	2634	tags=30%, list=22%, signal=24%	ENSMUSG00000091971/ENSMUSG00000090877/ENSMUSG00000049103/ENSMUSG00000079227/ENSMUSG00000053436/ENSMUSG00000007033/ENSMUSG00000000290/ENSMUSG00000031748/ENSMUSG00000032193/ENSMUSG00000025860/ENSMUSG00000025804/ENSMUSG00000027111/ENSMUSG00000024793/ENSMUSG00000057614/ENSMUSG00000024421/ENSMUSG00000021936/ENSMUSG00000028914/ENSMUSG00000046709/ENSMUSG00000032089/ENSMUSG00000004040/ENSMUSG00000020826/…
04727	GABAergic synapse	60	0.363908258153514	1.22454470625657	0.168493150684932	0.388924455825864	0.291882876204596	1347	tags=25%, list=11%, signal=22%	ENSMUSG00000043004/ENSMUSG00000022462/ENSMUSG00000041695/ENSMUSG00000034656/ENSMUSG00000031748/ENSMUSG00000031659/ENSMUSG00000057880/ENSMUSG00000038811/ENSMUSG00000022220/ENSMUSG00000042529/ENSMUSG00000020654/ENSMUSG00000057614/ENSMUSG00000032034/ENSMUSG00000026028/ENSMUSG00000023169
03020	RNA polymerase	40	-0.348039959562267	-1.23056764859128	0.169381107491857	0.388924455825864	0.291882876204596	4527	tags=65%, list=39%, signal=40%	ENSMUSG00000030042/ENSMUSG00000036632/ENSMUSG00000018651/ENSMUSG00000049553/ENSMUSG00000029250/ENSMUSG00000019738/ENSMUSG00000038489/ENSMUSG00000067148/ENSMUSG00000045409/ENSMUSG00000039771/ENSMUSG00000073968/ENSMUSG00000031783/ENSMUSG00000029642/ENSMUSG00000028099/ENSMUSG00000004667/ENSMUSG00000022476/ENSMUSG00000034453/ENSMUSG00000021018/ENSMUSG00000030880/ENSMUSG00000033020/ENSMUSG00000028104/…
04610	Complement and coagulation cascades	43	0.394770942882584	1.24298725297309	0.170454545454545	0.388924455825864	0.291882876204596	1767	tags=33%, list=15%, signal=28%	ENSMUSG00000030359/ENSMUSG00000027435/ENSMUSG00000061780/ENSMUSG00000000290/ENSMUSG00000001930/ENSMUSG00000031538/ENSMUSG00000026399/ENSMUSG00000022887/ENSMUSG00000049130/ENSMUSG00000048376/ENSMUSG00000039109/ENSMUSG00000073418/ENSMUSG00000074743/ENSMUSG00000079105
04657	IL-17 signaling pathway	72	0.347665425002578	1.21041208551722	0.171875	0.389423076923077	0.292257085020243	3309	tags=47%, list=28%, signal=34%	ENSMUSG00000021277/ENSMUSG00000035385/ENSMUSG00000043613/ENSMUSG00000021270/ENSMUSG00000026942/ENSMUSG00000053436/ENSMUSG00000071076/ENSMUSG00000001930/ENSMUSG00000021250/ENSMUSG00000040028/ENSMUSG00000042688/ENSMUSG00000021936/ENSMUSG00000028914/ENSMUSG00000020048/ENSMUSG00000046709/ENSMUSG00000024558/ENSMUSG00000035373/ENSMUSG00000019850/ENSMUSG00000002897/ENSMUSG00000004221/ENSMUSG00000001034/…
00220	Arginine biosynthesis	12	-0.486659166155225	-1.28529026272798	0.174940898345154	0.392876089427814	0.294848527153427	1439	tags=33%, list=12%, signal=29%	ENSMUSG00000023262/ENSMUSG00000022546/ENSMUSG00000076441/ENSMUSG00000026473
04330	Notch signaling pathway	54	0.368771797625277	1.22351508161465	0.175824175824176	0.392876089427814	0.294848527153427	2570	tags=37%, list=22%, signal=29%	ENSMUSG00000032744/ENSMUSG00000039982/ENSMUSG00000061143/ENSMUSG00000003233/ENSMUSG00000026923/ENSMUSG00000030970/ENSMUSG00000032280/ENSMUSG00000040289/ENSMUSG00000039191/ENSMUSG00000014773/ENSMUSG00000052593/ENSMUSG00000063160/ENSMUSG00000029478/ENSMUSG00000032375/ENSMUSG00000008305/ENSMUSG00000050567/ENSMUSG00000027878/ENSMUSG00000024642/ENSMUSG00000018501/ENSMUSG00000029071
00260	Glycine, serine and threonine metabolism	31	-0.374871646682588	-1.23245685327912	0.177570093457944	0.394059659454615	0.295736781462041	924	tags=23%, list=8%, signal=21%	ENSMUSG00000078651/ENSMUSG00000017713/ENSMUSG00000024640/ENSMUSG00000002769/ENSMUSG00000020534/ENSMUSG00000017453/ENSMUSG00000028179
04920	Adipocytokine signaling pathway	72	0.343998255664295	1.19764467821273	0.18359375	0.404655612244898	0.303688909774436	3124	tags=43%, list=27%, signal=32%	ENSMUSG00000006542/ENSMUSG00000026942/ENSMUSG00000042111/ENSMUSG00000028599/ENSMUSG00000055980/ENSMUSG00000024793/ENSMUSG00000043733/ENSMUSG00000021936/ENSMUSG00000015846/ENSMUSG00000046709/ENSMUSG00000030168/ENSMUSG00000004040/ENSMUSG00000031805/ENSMUSG00000053113/ENSMUSG00000019699/ENSMUSG00000004221/ENSMUSG00000021948/ENSMUSG00000032883/ENSMUSG00000028163/ENSMUSG00000028944/ENSMUSG00000031537/…
05169	Epstein-Barr virus infection	197	-0.233056963998901	-1.09400236227288	0.18978102189781	0.414714230062886	0.311237774998462	2079	tags=25%, list=18%, signal=21%	ENSMUSG00000024789/ENSMUSG00000042541/ENSMUSG00000020708/ENSMUSG00000022528/ENSMUSG00000024454/ENSMUSG00000020720/ENSMUSG00000025487/ENSMUSG00000056116/ENSMUSG00000035929/ENSMUSG00000021832/ENSMUSG00000017428/ENSMUSG00000006998/ENSMUSG00000039067/ENSMUSG00000079547/ENSMUSG00000021039/ENSMUSG00000022610/ENSMUSG00000055413/ENSMUSG00000041417/ENSMUSG00000060586/ENSMUSG00000028530/ENSMUSG00000058927/…
04014	Ras signaling pathway	184	0.293442261531975	1.14583421094375	0.192488262910798	0.414714230062886	0.311237774998462	3255	tags=33%, list=28%, signal=24%	ENSMUSG00000022523/ENSMUSG00000020734/ENSMUSG00000043004/ENSMUSG00000020275/ENSMUSG00000023800/ENSMUSG00000040146/ENSMUSG00000062960/ENSMUSG00000002289/ENSMUSG00000032035/ENSMUSG00000056220/ENSMUSG00000048583/ENSMUSG00000032491/ENSMUSG00000032584/ENSMUSG00000038811/ENSMUSG00000030589/ENSMUSG00000008398/ENSMUSG00000024976/ENSMUSG00000005672/ENSMUSG00000026821/ENSMUSG00000043733/ENSMUSG00000062312/…
04714	Thermogenesis	235	-0.22744399755364	-1.10141456352356	0.192592592592593	0.414714230062886	0.311237774998462	3360	tags=46%, list=29%, signal=33%	ENSMUSG00000013593/ENSMUSG00000025651/ENSMUSG00000029017/ENSMUSG00000023266/ENSMUSG00000028469/ENSMUSG00000074218/ENSMUSG00000020163/ENSMUSG00000113902/ENSMUSG00000022820/ENSMUSG00000026260/ENSMUSG00000018770/ENSMUSG00000029513/ENSMUSG00000022956/ENSMUSG00000006057/ENSMUSG00000068184/ENSMUSG00000014294/ENSMUSG00000022450/ENSMUSG00000030785/ENSMUSG00000099083/ENSMUSG00000009876/ENSMUSG00000044894/…
00510	N-Glycan biosynthesis	49	0.371878466184703	1.1996082730781	0.19327731092437	0.414714230062886	0.311237774998462	3089	tags=43%, list=26%, signal=32%	ENSMUSG00000039740/ENSMUSG00000026856/ENSMUSG00000041718/ENSMUSG00000049470/ENSMUSG00000035845/ENSMUSG00000030036/ENSMUSG00000036155/ENSMUSG00000031232/ENSMUSG00000035704/ENSMUSG00000032059/ENSMUSG00000037306/ENSMUSG00000003746/ENSMUSG00000038886/ENSMUSG00000043998/ENSMUSG00000052423/ENSMUSG00000032437/ENSMUSG00000071650/ENSMUSG00000033809/ENSMUSG00000042737/ENSMUSG00000075470/ENSMUSG00000026810
00650	Butanoate metabolism	23	-0.400106218405453	-1.22269509590303	0.196132596685083	0.418072113986624	0.31375782433694	325	tags=35%, list=3%, signal=34%	ENSMUSG00000035936/ENSMUSG00000027984/ENSMUSG00000023044/ENSMUSG00000046598/ENSMUSG00000022853/ENSMUSG00000056880/ENSMUSG00000027875/ENSMUSG00000023832
05202	Transcriptional misregulation in cancer	186	0.291345439633851	1.13936086013528	0.198356807511737	0.418658357771261	0.31419779286927	2584	tags=31%, list=22%, signal=24%	ENSMUSG00000023067/ENSMUSG00000022508/ENSMUSG00000043613/ENSMUSG00000006362/ENSMUSG00000020275/ENSMUSG00000028926/ENSMUSG00000061780/ENSMUSG00000026942/ENSMUSG00000035356/ENSMUSG00000062960/ENSMUSG00000022901/ENSMUSG00000024212/ENSMUSG00000074622/ENSMUSG00000055435/ENSMUSG00000040841/ENSMUSG00000049470/ENSMUSG00000016458/ENSMUSG00000001280/ENSMUSG00000032491/ENSMUSG00000037992/ENSMUSG00000032584/…
04668	TNF signaling pathway	118	0.314965084672845	1.15223855457336	0.199238578680203	0.418658357771261	0.31419779286927	2009	tags=26%, list=17%, signal=22%	ENSMUSG00000027230/ENSMUSG00000021277/ENSMUSG00000000957/ENSMUSG00000035385/ENSMUSG00000043613/ENSMUSG00000053175/ENSMUSG00000020941/ENSMUSG00000026942/ENSMUSG00000038648/ENSMUSG00000037405/ENSMUSG00000053436/ENSMUSG00000025958/ENSMUSG00000028599/ENSMUSG00000031778/ENSMUSG00000038539/ENSMUSG00000021367/ENSMUSG00000031790/ENSMUSG00000024793/ENSMUSG00000020682/ENSMUSG00000021250/ENSMUSG00000021936/…
04742	Taste transduction	43	0.385604377116447	1.2141251378497	0.200284090909091	0.418658357771261	0.31419779286927	2026	tags=28%, list=17%, signal=23%	ENSMUSG00000043004/ENSMUSG00000027335/ENSMUSG00000022489/ENSMUSG00000029072/ENSMUSG00000034656/ENSMUSG00000031659/ENSMUSG00000022220/ENSMUSG00000020654/ENSMUSG00000024960/ENSMUSG00000050541/ENSMUSG00000005034/ENSMUSG00000059173
04217	Necroptosis	123	-0.246199481347588	-1.10742055462313	0.201923076923077	0.419378698224852	0.314738399252569	2684	tags=31%, list=23%, signal=24%	ENSMUSG00000021771/ENSMUSG00000066551/ENSMUSG00000015217/ENSMUSG00000024617/ENSMUSG00000010517/ENSMUSG00000033916/ENSMUSG00000024661/ENSMUSG00000015083/ENSMUSG00000022969/ENSMUSG00000057367/ENSMUSG00000008892/ENSMUSG00000024789/ENSMUSG00000054717/ENSMUSG00000033594/ENSMUSG00000021069/ENSMUSG00000031633/ENSMUSG00000026031/ENSMUSG00000033059/ENSMUSG00000041126/ENSMUSG00000032000/ENSMUSG00000028530/…
05323	Rheumatoid arthritis	64	-0.292810567988786	-1.15538146245467	0.208333333333333	0.429891718773829	0.322628287968663	1426	tags=25%, list=12%, signal=22%	ENSMUSG00000079547/ENSMUSG00000033793/ENSMUSG00000022295/ENSMUSG00000060586/ENSMUSG00000036594/ENSMUSG00000037649/ENSMUSG00000073421/ENSMUSG00000074874/ENSMUSG00000028111/ENSMUSG00000027399/ENSMUSG00000076617/ENSMUSG00000031712/ENSMUSG00000026011/ENSMUSG00000000732/ENSMUSG00000097328/ENSMUSG00000031497
04062	Chemokine signaling pathway	166	0.297358794850649	1.14319245338263	0.209638554216867	0.429891718773829	0.322628287968663	2738	tags=33%, list=23%, signal=25%	ENSMUSG00000043004/ENSMUSG00000035385/ENSMUSG00000049103/ENSMUSG00000079227/ENSMUSG00000018909/ENSMUSG00000021365/ENSMUSG00000023800/ENSMUSG00000039621/ENSMUSG00000018927/ENSMUSG00000031778/ENSMUSG00000030782/ENSMUSG00000031748/ENSMUSG00000031659/ENSMUSG00000025804/ENSMUSG00000020919/ENSMUSG00000018920/ENSMUSG00000038811/ENSMUSG00000022220/ENSMUSG00000020654/ENSMUSG00000042249/ENSMUSG00000003228/…
04640	Hematopoietic cell lineage	57	0.353556276369353	1.17809234916685	0.218232044198895	0.444699259876994	0.333741159946672	1373	tags=23%, list=12%, signal=20%	ENSMUSG00000034664/ENSMUSG00000005087/ENSMUSG00000027087/ENSMUSG00000050675/ENSMUSG00000068758/ENSMUSG00000000290/ENSMUSG00000022797/ENSMUSG00000005672/ENSMUSG00000059326/ENSMUSG00000027111/ENSMUSG00000026072/ENSMUSG00000026399/ENSMUSG00000026768
03420	Nucleotide excision repair	49	-0.309236207965012	-1.15066470926094	0.232638888888889	0.47109375	0.353549890350877	2507	tags=29%, list=21%, signal=23%	ENSMUSG00000069089/ENSMUSG00000021103/ENSMUSG00000022881/ENSMUSG00000038880/ENSMUSG00000000751/ENSMUSG00000027342/ENSMUSG00000060073/ENSMUSG00000022545/ENSMUSG00000021548/ENSMUSG00000024854/ENSMUSG00000033970/ENSMUSG00000028329/ENSMUSG00000056394/ENSMUSG00000007080
00760	Nicotinate and nicotinamide metabolism	38	-0.334223966362465	-1.16346937467205	0.236245954692557	0.475426641741542	0.356801670702717	559	tags=18%, list=5%, signal=18%	ENSMUSG00000029780/ENSMUSG00000020572/ENSMUSG00000063558/ENSMUSG00000032271/ENSMUSG00000024066/ENSMUSG00000030996/ENSMUSG00000003477
04612	Antigen processing and presentation	60	0.347450601591915	1.16916498961548	0.23972602739726	0.479452054794521	0.359822692194718	1155	tags=17%, list=10%, signal=15%	ENSMUSG00000091971/ENSMUSG00000090877/ENSMUSG00000021270/ENSMUSG00000029657/ENSMUSG00000025958/ENSMUSG00000007033/ENSMUSG00000026864/ENSMUSG00000023994/ENSMUSG00000003814/ENSMUSG00000027248
05230	Central carbon metabolism in cancer	74	0.329069599171766	1.14889891450731	0.241830065359477	0.480692890653194	0.360753923784561	1070	tags=15%, list=9%, signal=14%	ENSMUSG00000000958/ENSMUSG00000030110/ENSMUSG00000011752/ENSMUSG00000062960/ENSMUSG00000034748/ENSMUSG00000035232/ENSMUSG00000032584/ENSMUSG00000019577/ENSMUSG00000005672/ENSMUSG00000037169/ENSMUSG00000062312
04270	Vascular smooth muscle contraction	115	0.308760350522201	1.12846584728124	0.247474747474747	0.488311688311688	0.366471734892788	2061	tags=23%, list=18%, signal=20%	ENSMUSG00000041616/ENSMUSG00000029019/ENSMUSG00000027335/ENSMUSG00000033910/ENSMUSG00000031616/ENSMUSG00000005611/ENSMUSG00000078794/ENSMUSG00000056220/ENSMUSG00000021367/ENSMUSG00000061816/ENSMUSG00000031659/ENSMUSG00000020900/ENSMUSG00000062825/ENSMUSG00000022220/ENSMUSG00000022443/ENSMUSG00000029761/ENSMUSG00000020654/ENSMUSG00000024639/ENSMUSG00000073557/ENSMUSG00000020178/ENSMUSG00000024960/…
00670	One carbon pool by folate	19	-0.397019438323187	-1.16563693154079	0.248677248677249	0.488311688311688	0.366471734892788	1384	tags=26%, list=12%, signal=23%	ENSMUSG00000025747/ENSMUSG00000066442/ENSMUSG00000059183/ENSMUSG00000020534/ENSMUSG00000040675
03440	Homologous recombination	36	-0.336006226895858	-1.1530587571139	0.250783699059561	0.489481436718661	0.367349616250847	3176	tags=47%, list=27%, signal=35%	ENSMUSG00000073436/ENSMUSG00000025878/ENSMUSG00000031820/ENSMUSG00000052139/ENSMUSG00000029911/ENSMUSG00000038880/ENSMUSG00000000751/ENSMUSG00000035234/ENSMUSG00000030166/ENSMUSG00000042541/ENSMUSG00000031201/ENSMUSG00000024854/ENSMUSG00000020059/ENSMUSG00000030528/ENSMUSG00000020380/ENSMUSG00000041147/ENSMUSG00000018841
04726	Serotonergic synapse	81	0.320148430780853	1.132344385868	0.252888318356868	0.490633623638474	0.368214317935307	2352	tags=28%, list=20%, signal=23%	ENSMUSG00000043004/ENSMUSG00000027335/ENSMUSG00000026824/ENSMUSG00000041695/ENSMUSG00000056220/ENSMUSG00000034656/ENSMUSG00000031748/ENSMUSG00000038811/ENSMUSG00000042529/ENSMUSG00000020654/ENSMUSG00000024639/ENSMUSG00000057614/ENSMUSG00000032034/ENSMUSG00000027360/ENSMUSG00000024960/ENSMUSG00000028914/ENSMUSG00000032839/ENSMUSG00000050541/ENSMUSG00000005034/ENSMUSG00000034781/ENSMUSG00000002908/…
04976	Bile secretion	66	-0.283030440844871	-1.11635825719621	0.259842519685039	0.501124859392576	0.376087857438873	1207	tags=20%, list=10%, signal=18%	ENSMUSG00000000805/ENSMUSG00000040584/ENSMUSG00000038022/ENSMUSG00000029727/ENSMUSG00000014786/ENSMUSG00000028645/ENSMUSG00000023088/ENSMUSG00000054477/ENSMUSG00000028970/ENSMUSG00000038776/ENSMUSG00000029802/ENSMUSG00000022376/ENSMUSG00000029321
04530	Tight junction	172	0.286319798512912	1.10461372037003	0.267148014440433	0.512165424134322	0.384373661387357	3045	tags=31%, list=26%, signal=24%	ENSMUSG00000041378/ENSMUSG00000006542/ENSMUSG00000013076/ENSMUSG00000029120/ENSMUSG00000023800/ENSMUSG00000032232/ENSMUSG00000029657/ENSMUSG00000072235/ENSMUSG00000000290/ENSMUSG00000061816/ENSMUSG00000021944/ENSMUSG00000036943/ENSMUSG00000020900/ENSMUSG00000062825/ENSMUSG00000030403/ENSMUSG00000022443/ENSMUSG00000029580/ENSMUSG00000062312/ENSMUSG00000050029/ENSMUSG00000021936/ENSMUSG00000030137/…
04927	Cortisol synthesis and secretion	64	0.33311419515925	1.12923782382685	0.269647696476965	0.512225445503523	0.384418706664437	2029	tags=28%, list=17%, signal=23%	ENSMUSG00000027230/ENSMUSG00000024112/ENSMUSG00000022489/ENSMUSG00000049265/ENSMUSG00000038648/ENSMUSG00000025958/ENSMUSG00000038539/ENSMUSG00000001280/ENSMUSG00000032193/ENSMUSG00000031659/ENSMUSG00000022220/ENSMUSG00000020654/ENSMUSG00000024639/ENSMUSG00000024960/ENSMUSG00000037583/ENSMUSG00000005034/ENSMUSG00000059173/ENSMUSG00000034781
04911	Insulin secretion	71	0.325651779095346	1.12958826401779	0.270341207349081	0.512225445503523	0.384418706664437	2117	tags=23%, list=18%, signal=19%	ENSMUSG00000003411/ENSMUSG00000027230/ENSMUSG00000020865/ENSMUSG00000038648/ENSMUSG00000025958/ENSMUSG00000038539/ENSMUSG00000031659/ENSMUSG00000022220/ENSMUSG00000020654/ENSMUSG00000024639/ENSMUSG00000024960/ENSMUSG00000059412/ENSMUSG00000021820/ENSMUSG00000005034/ENSMUSG00000034781/ENSMUSG00000002908
05110	Vibrio cholerae infection	56	0.337795530041448	1.1271167320938	0.274965800273598	0.517958833073521	0.38872154139046	2258	tags=30%, list=19%, signal=25%	ENSMUSG00000025823/ENSMUSG00000062825/ENSMUSG00000010830/ENSMUSG00000029580/ENSMUSG00000020654/ENSMUSG00000051853/ENSMUSG00000030082/ENSMUSG00000062421/ENSMUSG00000079111/ENSMUSG00000021831/ENSMUSG00000052459/ENSMUSG00000053317/ENSMUSG00000024403/ENSMUSG00000024812/ENSMUSG00000005034/ENSMUSG00000021877/ENSMUSG00000038023
00591	Linoleic acid metabolism	14	-0.422199782143936	-1.15697444607352	0.28009828009828	0.524577125733195	0.393688486174035	872	tags=36%, list=7%, signal=33%	ENSMUSG00000029727/ENSMUSG00000052914/ENSMUSG00000000320/ENSMUSG00000032315/ENSMUSG00000050211
01523	Antifolate resistance	28	-0.340395187720469	-1.10705373185446	0.283625730994152	0.525881614724953	0.394667488633737	1452	tags=25%, list=12%, signal=22%	ENSMUSG00000009566/ENSMUSG00000025747/ENSMUSG00000023088/ENSMUSG00000000320/ENSMUSG00000020534/ENSMUSG00000029802/ENSMUSG00000029650
04341	Hedgehog signaling pathway - fly	36	0.36917982764448	1.1310632196496	0.284040995607613	0.525881614724953	0.394667488633737	1981	tags=25%, list=17%, signal=21%	ENSMUSG00000038508/ENSMUSG00000028681/ENSMUSG00000018363/ENSMUSG00000025231/ENSMUSG00000003228/ENSMUSG00000020271/ENSMUSG00000038780/ENSMUSG00000025407/ENSMUSG00000005034
04520	Adherens junction	97	0.306572531538705	1.09848645524127	0.28809218950064	0.530351530671633	0.398022103915358	3955	tags=48%, list=34%, signal=32%	ENSMUSG00000042821/ENSMUSG00000032012/ENSMUSG00000032584/ENSMUSG00000074698/ENSMUSG00000033295/ENSMUSG00000062825/ENSMUSG00000007613/ENSMUSG00000029580/ENSMUSG00000026836/ENSMUSG00000055799/ENSMUSG00000062312/ENSMUSG00000028399/ENSMUSG00000118669/ENSMUSG00000041845/ENSMUSG00000017376/ENSMUSG00000021823/ENSMUSG00000024812/ENSMUSG00000024515/ENSMUSG00000031165/ENSMUSG00000025555/ENSMUSG00000036825/…
04658	Th1 and Th2 cell differentiation	70	0.320776520182492	1.10959466409734	0.295904887714663	0.539649956784788	0.405000454896966	2634	tags=36%, list=22%, signal=28%	ENSMUSG00000061143/ENSMUSG00000053436/ENSMUSG00000074622/ENSMUSG00000055435/ENSMUSG00000026923/ENSMUSG00000020919/ENSMUSG00000021250/ENSMUSG00000033016/ENSMUSG00000031902/ENSMUSG00000021936/ENSMUSG00000039191/ENSMUSG00000046709/ENSMUSG00000014773/ENSMUSG00000031805/ENSMUSG00000031304/ENSMUSG00000004221/ENSMUSG00000021948/ENSMUSG00000053137/ENSMUSG00000050567/ENSMUSG00000027878/ENSMUSG00000076928/…
00515	Mannose type O-glycan biosynthesis	19	0.415919403579887	1.12703387554182	0.296474358974359	0.539649956784788	0.405000454896966	1842	tags=32%, list=16%, signal=27%	ENSMUSG00000028414/ENSMUSG00000034126/ENSMUSG00000036155/ENSMUSG00000039242/ENSMUSG00000039254/ENSMUSG00000048920
00061	Fatty acid biosynthesis	15	-0.404326458018982	-1.13050853061783	0.303178484107579	0.5487699935802	0.4118449269559	2243	tags=40%, list=19%, signal=32%	ENSMUSG00000030869/ENSMUSG00000015016/ENSMUSG00000073422/ENSMUSG00000031278/ENSMUSG00000048755/ENSMUSG00000031641
04914	Progesterone-mediated oocyte maturation	80	0.311484288170591	1.09651199878793	0.306493506493506	0.551688311688312	0.414035087719298	2424	tags=30%, list=21%, signal=24%	ENSMUSG00000021270/ENSMUSG00000053436/ENSMUSG00000003644/ENSMUSG00000031748/ENSMUSG00000031659/ENSMUSG00000022220/ENSMUSG00000020687/ENSMUSG00000030671/ENSMUSG00000020654/ENSMUSG00000057614/ENSMUSG00000021936/ENSMUSG00000023809/ENSMUSG00000046709/ENSMUSG00000030677/ENSMUSG00000025212/ENSMUSG00000041741/ENSMUSG00000024370/ENSMUSG00000039782/ENSMUSG00000019699/ENSMUSG00000005034/ENSMUSG00000053137/…
00360	Phenylalanine metabolism	13	-0.416179329795565	-1.11737601845613	0.313397129186603	0.560998176002538	0.421022022925881	1533	tags=38%, list=13%, signal=33%	ENSMUSG00000033307/ENSMUSG00000078651/ENSMUSG00000001666/ENSMUSG00000024885/ENSMUSG00000074141
00513	Various types of N-glycan biosynthesis	38	0.358135774253289	1.10618995154027	0.317460317460317	0.561515681787589	0.421410404460471	2689	tags=34%, list=23%, signal=26%	ENSMUSG00000039740/ENSMUSG00000041718/ENSMUSG00000049470/ENSMUSG00000035845/ENSMUSG00000031232/ENSMUSG00000032059/ENSMUSG00000037306/ENSMUSG00000003746/ENSMUSG00000038886/ENSMUSG00000043998/ENSMUSG00000052423/ENSMUSG00000032437/ENSMUSG00000033809
04960	Aldosterone-regulated sodium reabsorption	33	-0.321868242842625	-1.0882621528226	0.317647058823529	0.561515681787589	0.421410404460471	730	tags=15%, list=6%, signal=14%	ENSMUSG00000041417/ENSMUSG00000020733/ENSMUSG00000078816/ENSMUSG00000039936/ENSMUSG00000038894
00062	Fatty acid elongation	24	0.388565635764888	1.10959412811571	0.318885448916409	0.561515681787589	0.421410404460471	926	tags=12%, list=8%, signal=12%	ENSMUSG00000043487/ENSMUSG00000092558/ENSMUSG00000033629
05167	Kaposi sarcoma-associated herpesvirus infection	186	0.273278652930036	1.06870730995577	0.325117370892019	0.569394746859536	0.427323542964759	2565	tags=25%, list=22%, signal=20%	ENSMUSG00000023067/ENSMUSG00000043004/ENSMUSG00000021277/ENSMUSG00000022951/ENSMUSG00000049103/ENSMUSG00000079227/ENSMUSG00000026942/ENSMUSG00000016477/ENSMUSG00000037405/ENSMUSG00000053436/ENSMUSG00000039621/ENSMUSG00000025958/ENSMUSG00000002289/ENSMUSG00000022901/ENSMUSG00000025804/ENSMUSG00000038811/ENSMUSG00000024793/ENSMUSG00000037169/ENSMUSG00000055799/ENSMUSG00000021250/ENSMUSG00000031465/…
04145	Phagosome	147	0.282933857947254	1.07002791581119	0.333740831295844	0.581354996450824	0.436299558739897	1900	tags=21%, list=16%, signal=18%	ENSMUSG00000040152/ENSMUSG00000031849/ENSMUSG00000034664/ENSMUSG00000045136/ENSMUSG00000027087/ENSMUSG00000058672/ENSMUSG00000072235/ENSMUSG00000000290/ENSMUSG00000022797/ENSMUSG00000062825/ENSMUSG00000028047/ENSMUSG00000020695/ENSMUSG00000003814/ENSMUSG00000021702/ENSMUSG00000029580/ENSMUSG00000062591/ENSMUSG00000027879/ENSMUSG00000026768/ENSMUSG00000030137/ENSMUSG00000049037/ENSMUSG00000030082/…
00310	Lysine degradation	63	-0.26944625324027	-1.05988266479217	0.337121212121212	0.584103062712688	0.438361947649873	1653	tags=19%, list=14%, signal=16%	ENSMUSG00000026603/ENSMUSG00000039231/ENSMUSG00000032374/ENSMUSG00000022853/ENSMUSG00000020359/ENSMUSG00000003809/ENSMUSG00000024885/ENSMUSG00000055067/ENSMUSG00000025815/ENSMUSG00000053279/ENSMUSG00000017453/ENSMUSG00000023832
05162	Measles	125	0.288381543702836	1.06329907709628	0.351453855878635	0.605697070769562	0.454567977088268	2687	tags=28%, list=23%, signal=22%	ENSMUSG00000091971/ENSMUSG00000090877/ENSMUSG00000021277/ENSMUSG00000026942/ENSMUSG00000007033/ENSMUSG00000037523/ENSMUSG00000020919/ENSMUSG00000074698/ENSMUSG00000021250/ENSMUSG00000002083/ENSMUSG00000021936/ENSMUSG00000049037/ENSMUSG00000028914/ENSMUSG00000046709/ENSMUSG00000028212/ENSMUSG00000004040/ENSMUSG00000019850/ENSMUSG00000031805/ENSMUSG00000031304/ENSMUSG00000019699/ENSMUSG00000004221/…
05416	Viral myocarditis	70	-0.263200333417749	-1.05124533245439	0.359183673469388	0.609918230484146	0.457735903969583	1834	tags=29%, list=16%, signal=24%	ENSMUSG00000056116/ENSMUSG00000035929/ENSMUSG00000062694/ENSMUSG00000079547/ENSMUSG00000001508/ENSMUSG00000055413/ENSMUSG00000060586/ENSMUSG00000014932/ENSMUSG00000058927/ENSMUSG00000019899/ENSMUSG00000036594/ENSMUSG00000053093/ENSMUSG00000020354/ENSMUSG00000037649/ENSMUSG00000073421/ENSMUSG00000076617/ENSMUSG00000018012/ENSMUSG00000060550/ENSMUSG00000073409/ENSMUSG00000000732
03018	RNA degradation	78	-0.257218946527855	-1.05711807550818	0.359307359307359	0.609918230484146	0.457735903969583	3838	tags=41%, list=33%, signal=28%	ENSMUSG00000063524/ENSMUSG00000033166/ENSMUSG00000032565/ENSMUSG00000044155/ENSMUSG00000025785/ENSMUSG00000033065/ENSMUSG00000034192/ENSMUSG00000038957/ENSMUSG00000035649/ENSMUSG00000005682/ENSMUSG00000031683/ENSMUSG00000053333/ENSMUSG00000024359/ENSMUSG00000000581/ENSMUSG00000039356/ENSMUSG00000017264/ENSMUSG00000032040/ENSMUSG00000032410/ENSMUSG00000059040/ENSMUSG00000060600/ENSMUSG00000027752/…
00900	Terpenoid backbone biosynthesis	24	-0.339358649613234	-1.04949353072628	0.359550561797753	0.609918230484146	0.457735903969583	71	tags=8%, list=1%, signal=8%	ENSMUSG00000027875/ENSMUSG00000023832
00562	Inositol phosphate metabolism	65	0.309599727632746	1.05706284764628	0.366800535475234	0.618975903614458	0.464533572888043	3068	tags=40%, list=26%, signal=30%	ENSMUSG00000026173/ENSMUSG00000026288/ENSMUSG00000018547/ENSMUSG00000021385/ENSMUSG00000021483/ENSMUSG00000018401/ENSMUSG00000034570/ENSMUSG00000029186/ENSMUSG00000024867/ENSMUSG00000057963/ENSMUSG00000024960/ENSMUSG00000025949/ENSMUSG00000038855/ENSMUSG00000025240/ENSMUSG00000028894/ENSMUSG00000060733/ENSMUSG00000028126/ENSMUSG00000037940/ENSMUSG00000034902/ENSMUSG00000003752/ENSMUSG00000026113/…
04622	RIG-I-like receptor signaling pathway	52	0.324049297663165	1.06060480711201	0.369747899159664	0.620716680454565	0.465840003849917	2634	tags=33%, list=22%, signal=25%	ENSMUSG00000021277/ENSMUSG00000026942/ENSMUSG00000053436/ENSMUSG00000024349/ENSMUSG00000037523/ENSMUSG00000021936/ENSMUSG00000046709/ENSMUSG00000021754/ENSMUSG00000036712/ENSMUSG00000032905/ENSMUSG00000004221/ENSMUSG00000053137/ENSMUSG00000027854/ENSMUSG00000064289/ENSMUSG00000028163/ENSMUSG00000031537/ENSMUSG00000024966
04740	Olfactory transduction	42	0.338993154117969	1.06365645261617	0.372492836676218	0.622101438572652	0.466879247271874	2143	tags=26%, list=18%, signal=21%	ENSMUSG00000043004/ENSMUSG00000022489/ENSMUSG00000018909/ENSMUSG00000070423/ENSMUSG00000026114/ENSMUSG00000020654/ENSMUSG00000042249/ENSMUSG00000021820/ENSMUSG00000005034/ENSMUSG00000059173/ENSMUSG00000045392
04620	Toll-like receptor signaling pathway	87	-0.248070045822166	-1.03982602013913	0.375565610859729	0.624016707274626	0.468316632165168	419	tags=10%, list=4%, signal=10%	ENSMUSG00000042349/ENSMUSG00000018012/ENSMUSG00000002948/ENSMUSG00000021025/ENSMUSG00000020623/ENSMUSG00000039936/ENSMUSG00000000732/ENSMUSG00000029417/ENSMUSG00000020676
04218	Cellular senescence	159	-0.221622298546316	-1.02758758180332	0.383333333333333	0.633655705996132	0.475550578574095	1403	tags=18%, list=12%, signal=16%	ENSMUSG00000022610/ENSMUSG00000055413/ENSMUSG00000041417/ENSMUSG00000042644/ENSMUSG00000028161/ENSMUSG00000025217/ENSMUSG00000044786/ENSMUSG00000027330/ENSMUSG00000002413/ENSMUSG00000019842/ENSMUSG00000015837/ENSMUSG00000030287/ENSMUSG00000038569/ENSMUSG00000024222/ENSMUSG00000020380/ENSMUSG00000027399/ENSMUSG00000027365/ENSMUSG00000031490/ENSMUSG00000025358/ENSMUSG00000036390/ENSMUSG00000060550/…
00640	Propanoate metabolism	31	-0.313324873258188	-1.03011094801959	0.386292834890966	0.633655705996132	0.475550578574095	3932	tags=45%, list=33%, signal=30%	ENSMUSG00000032527/ENSMUSG00000063229/ENSMUSG00000025745/ENSMUSG00000025465/ENSMUSG00000041426/ENSMUSG00000022110/ENSMUSG00000041650/ENSMUSG00000052738/ENSMUSG00000060376/ENSMUSG00000033429/ENSMUSG00000030246/ENSMUSG00000022853/ENSMUSG00000032263/ENSMUSG00000023832
04929	GnRH secretion	51	0.323200523008295	1.04942230834422	0.387234042553191	0.633655705996132	0.475550578574095	2117	tags=25%, list=18%, signal=21%	ENSMUSG00000024112/ENSMUSG00000018909/ENSMUSG00000026824/ENSMUSG00000041695/ENSMUSG00000015812/ENSMUSG00000042529/ENSMUSG00000024639/ENSMUSG00000032034/ENSMUSG00000024960/ENSMUSG00000032839/ENSMUSG00000019699/ENSMUSG00000034781/ENSMUSG00000002908
00564	Glycerophospholipid metabolism	82	-0.252580840339815	-1.04740055697398	0.390134529147982	0.635193906753498	0.476704978752626	2764	tags=32%, list=24%, signal=24%	ENSMUSG00000024843/ENSMUSG00000020646/ENSMUSG00000033917/ENSMUSG00000009995/ENSMUSG00000027357/ENSMUSG00000052738/ENSMUSG00000023827/ENSMUSG00000000301/ENSMUSG00000031886/ENSMUSG00000031467/ENSMUSG00000025357/ENSMUSG00000022617/ENSMUSG00000026922/ENSMUSG00000060002/ENSMUSG00000004565/ENSMUSG00000000276/ENSMUSG00000020359/ENSMUSG00000056973/ENSMUSG00000036833/ENSMUSG00000002847/ENSMUSG00000020910/…
00140	Steroid hormone biosynthesis	23	-0.339459117962543	-1.03736202962926	0.392265193370166	0.635469613259669	0.476911892992149	872	tags=22%, list=7%, signal=20%	ENSMUSG00000029727/ENSMUSG00000016194/ENSMUSG00000032315/ENSMUSG00000062410/ENSMUSG00000030711
04013	MAPK signaling pathway - fly	125	0.279306774624294	1.02983926041668	0.405815423514539	0.654150234918958	0.490931462853409	3069	tags=35%, list=26%, signal=26%	ENSMUSG00000038508/ENSMUSG00000037887/ENSMUSG00000053436/ENSMUSG00000036432/ENSMUSG00000032035/ENSMUSG00000008435/ENSMUSG00000001419/ENSMUSG00000007613/ENSMUSG00000019960/ENSMUSG00000032280/ENSMUSG00000043733/ENSMUSG00000026836/ENSMUSG00000062312/ENSMUSG00000040029/ENSMUSG00000027692/ENSMUSG00000004054/ENSMUSG00000022285/ENSMUSG00000030557/ENSMUSG00000021936/ENSMUSG00000020290/ENSMUSG00000046709/…
04713	Circadian entrainment	79	0.294798803609315	1.03696079939899	0.41038961038961	0.658248682011058	0.494007295466389	1224	tags=23%, list=10%, signal=21%	ENSMUSG00000020734/ENSMUSG00000043004/ENSMUSG00000024112/ENSMUSG00000033910/ENSMUSG00000026824/ENSMUSG00000041695/ENSMUSG00000025958/ENSMUSG00000031748/ENSMUSG00000031659/ENSMUSG00000038811/ENSMUSG00000022220/ENSMUSG00000038473/ENSMUSG00000042529/ENSMUSG00000021250/ENSMUSG00000020654/ENSMUSG00000024639/ENSMUSG00000057614/ENSMUSG00000032034
05322	Systemic lupus erythematosus	60	-0.260960067098298	-1.01286262851084	0.415441176470588	0.660408233571613	0.495628011549846	1881	tags=27%, list=16%, signal=23%	ENSMUSG00000102252/ENSMUSG00000016559/ENSMUSG00000052374/ENSMUSG00000041126/ENSMUSG00000079547/ENSMUSG00000060586/ENSMUSG00000002771/ENSMUSG00000036594/ENSMUSG00000037649/ENSMUSG00000073421/ENSMUSG00000076617/ENSMUSG00000040350/ENSMUSG00000018199/ENSMUSG00000063954/ENSMUSG00000000732/ENSMUSG00000038527
05321	Inflammatory bowel disease	36	0.33367792724876	1.02229537601776	0.415812591508053	0.660408233571613	0.495628011549846	3003	tags=39%, list=26%, signal=29%	ENSMUSG00000074622/ENSMUSG00000055435/ENSMUSG00000033016/ENSMUSG00000032402/ENSMUSG00000004040/ENSMUSG00000031304/ENSMUSG00000055994/ENSMUSG00000024563/ENSMUSG00000076928/ENSMUSG00000039005/ENSMUSG00000028163/ENSMUSG00000018341/ENSMUSG00000025225/ENSMUSG00000052684
05212	Pancreatic cancer	90	0.289914118444148	1.02878217639392	0.41839378238342	0.661266270693795	0.496271957538228	3124	tags=37%, list=27%, signal=27%	ENSMUSG00000023067/ENSMUSG00000016477/ENSMUSG00000007613/ENSMUSG00000026821/ENSMUSG00000026836/ENSMUSG00000062312/ENSMUSG00000023951/ENSMUSG00000021453/ENSMUSG00000021936/ENSMUSG00000028914/ENSMUSG00000027552/ENSMUSG00000046709/ENSMUSG00000032402/ENSMUSG00000004040/ENSMUSG00000031805/ENSMUSG00000019699/ENSMUSG00000004221/ENSMUSG00000014859/ENSMUSG00000024563/ENSMUSG00000024515/ENSMUSG00000000184/…
04152	AMPK signaling pathway	121	0.279237784007289	1.02525631101772	0.420454545454545	0.661297440423654	0.496295350025549	1620	tags=17%, list=14%, signal=14%	ENSMUSG00000027230/ENSMUSG00000027335/ENSMUSG00000037071/ENSMUSG00000006542/ENSMUSG00000020091/ENSMUSG00000029174/ENSMUSG00000029120/ENSMUSG00000021670/ENSMUSG00000038648/ENSMUSG00000042111/ENSMUSG00000025958/ENSMUSG00000022463/ENSMUSG00000036943/ENSMUSG00000025203/ENSMUSG00000055980/ENSMUSG00000040028/ENSMUSG00000032058/ENSMUSG00000020538/ENSMUSG00000030168/ENSMUSG00000050541
04621	NOD-like receptor signaling pathway	166	-0.218744206103254	-1.01823291360297	0.424418604651163	0.661764705882353	0.496646026831785	2581	tags=30%, list=22%, signal=23%	ENSMUSG00000039943/ENSMUSG00000020115/ENSMUSG00000063065/ENSMUSG00000026778/ENSMUSG00000030595/ENSMUSG00000015083/ENSMUSG00000022969/ENSMUSG00000030161/ENSMUSG00000057367/ENSMUSG00000008892/ENSMUSG00000066861/ENSMUSG00000104713/ENSMUSG00000024789/ENSMUSG00000027602/ENSMUSG00000066800/ENSMUSG00000025887/ENSMUSG00000032322/ENSMUSG00000018507/ENSMUSG00000021832/ENSMUSG00000031201/ENSMUSG00000032000/…
00532	Glycosaminoglycan biosynthesis - chondroitin sulfate / dermatan sulfate	17	0.382923579898928	1.01603407654242	0.42483660130719	0.661764705882353	0.496646026831785	2997	tags=47%, list=26%, signal=35%	ENSMUSG00000037347/ENSMUSG00000034612/ENSMUSG00000027221/ENSMUSG00000039497/ENSMUSG00000032640/ENSMUSG00000032997/ENSMUSG00000036599/ENSMUSG00000071649
04212	Longevity regulating pathway - worm	93	-0.241051545676552	-1.0262365673709	0.429203539823009	0.665368166998349	0.499350378741451	2564	tags=29%, list=22%, signal=23%	ENSMUSG00000027890/ENSMUSG00000013701/ENSMUSG00000002660/ENSMUSG00000025069/ENSMUSG00000030161/ENSMUSG00000060803/ENSMUSG00000084786/ENSMUSG00000048756/ENSMUSG00000004032/ENSMUSG00000058135/ENSMUSG00000027602/ENSMUSG00000001663/ENSMUSG00000024101/ENSMUSG00000020056/ENSMUSG00000022610/ENSMUSG00000025068/ENSMUSG00000008540/ENSMUSG00000015839/ENSMUSG00000032348/ENSMUSG00000050195/ENSMUSG00000001665/…
00920	Sulfur metabolism	11	-0.386390908472223	-1.00130445981177	0.443661971830986	0.682464454976303	0.512180926249272	1712	tags=36%, list=15%, signal=31%	ENSMUSG00000068874/ENSMUSG00000044986/ENSMUSG00000005803/ENSMUSG00000071711
05218	Melanoma	63	0.300720818861179	1.01962558537388	0.444444444444444	0.682464454976303	0.512180926249272	2301	tags=19%, list=20%, signal=15%	ENSMUSG00000022523/ENSMUSG00000023067/ENSMUSG00000016477/ENSMUSG00000032584/ENSMUSG00000062312/ENSMUSG00000021453/ENSMUSG00000027552/ENSMUSG00000019699/ENSMUSG00000014859/ENSMUSG00000000184/ENSMUSG00000070348/ENSMUSG00000035158
04975	Fat digestion and absorption	25	-0.315672755965745	-0.991111851623893	0.450704225352113	0.688812117990965	0.516944766913297	574	tags=12%, list=5%, signal=11%	ENSMUSG00000030747/ENSMUSG00000028158/ENSMUSG00000023832
04072	Phospholipase D signaling pathway	131	0.271013397576242	1.00599179087981	0.456384323640961	0.693687707641196	0.520603835169319	3256	tags=36%, list=28%, signal=26%	ENSMUSG00000061878/ENSMUSG00000034731/ENSMUSG00000028036/ENSMUSG00000056220/ENSMUSG00000031659/ENSMUSG00000038668/ENSMUSG00000005672/ENSMUSG00000022220/ENSMUSG00000026821/ENSMUSG00000043733/ENSMUSG00000024867/ENSMUSG00000062312/ENSMUSG00000020654/ENSMUSG00000059456/ENSMUSG00000051853/ENSMUSG00000018008/ENSMUSG00000040265/ENSMUSG00000024960/ENSMUSG00000062421/ENSMUSG00000048376/ENSMUSG00000025949/…
04514	Cell adhesion molecules	89	0.283226769602842	1.00656019898897	0.459459459459459	0.693687707641196	0.520603835169319	1763	tags=21%, list=15%, signal=18%	ENSMUSG00000034664/ENSMUSG00000041378/ENSMUSG00000032012/ENSMUSG00000021614/ENSMUSG00000027087/ENSMUSG00000037405/ENSMUSG00000022901/ENSMUSG00000000290/ENSMUSG00000051790/ENSMUSG00000020592/ENSMUSG00000033295/ENSMUSG00000027111/ENSMUSG00000048163/ENSMUSG00000028399/ENSMUSG00000026768/ENSMUSG00000000305/ENSMUSG00000017009/ENSMUSG00000025743/ENSMUSG00000039542
04614	Renin-angiotensin system	19	-0.336870246258754	-0.989040742777935	0.46031746031746	0.693687707641196	0.520603835169319	2741	tags=37%, list=23%, signal=28%	ENSMUSG00000031980/ENSMUSG00000058267/ENSMUSG00000020681/ENSMUSG00000021710/ENSMUSG00000059408/ENSMUSG00000068037/ENSMUSG00000049115
00030	Pentose phosphate pathway	26	-0.309234728131347	-0.984031111593651	0.463276836158192	0.694915254237288	0.521525093335976	726	tags=31%, list=6%, signal=29%	ENSMUSG00000025791/ENSMUSG00000030695/ENSMUSG00000031432/ENSMUSG00000025742/ENSMUSG00000034906/ENSMUSG00000029136/ENSMUSG00000021456/ENSMUSG00000030729
04919	Thyroid hormone signaling pathway	151	0.265506679371761	1.00437710085218	0.471813725490196	0.704118680460668	0.52843214810401	2731	tags=26%, list=23%, signal=20%	ENSMUSG00000038508/ENSMUSG00000034664/ENSMUSG00000026173/ENSMUSG00000022951/ENSMUSG00000030730/ENSMUSG00000029174/ENSMUSG00000027087/ENSMUSG00000033965/ENSMUSG00000000290/ENSMUSG00000026923/ENSMUSG00000021944/ENSMUSG00000020900/ENSMUSG00000062825/ENSMUSG00000005886/ENSMUSG00000022443/ENSMUSG00000037169/ENSMUSG00000029580/ENSMUSG00000058756/ENSMUSG00000020647/ENSMUSG00000026768/ENSMUSG00000024960/…
04962	Vasopressin-regulated water reabsorption	41	0.319088823947561	1.00179812284823	0.473758865248227	0.704118680460668	0.52843214810401	1081	tags=12%, list=9%, signal=11%	ENSMUSG00000027230/ENSMUSG00000038648/ENSMUSG00000025958/ENSMUSG00000009013/ENSMUSG00000020654
04215	Apoptosis - multiple species	37	0.31837704288268	0.979492307169372	0.483309143686502	0.715032705727976	0.536622985780255	2338	tags=30%, list=20%, signal=24%	ENSMUSG00000032491/ENSMUSG00000026278/ENSMUSG00000025860/ENSMUSG00000024793/ENSMUSG00000002083/ENSMUSG00000021936/ENSMUSG00000028914/ENSMUSG00000046709/ENSMUSG00000020486/ENSMUSG00000031628/ENSMUSG00000000486
04666	Fc gamma R-mediated phagocytosis	121	0.270852945967647	0.99447033358431	0.488636363636364	0.719628099173554	0.540071770334928	2559	tags=31%, list=22%, signal=24%	ENSMUSG00000061878/ENSMUSG00000078889/ENSMUSG00000078870/ENSMUSG00000030276/ENSMUSG00000095315/ENSMUSG00000026288/ENSMUSG00000056220/ENSMUSG00000090093/ENSMUSG00000069662/ENSMUSG00000030403/ENSMUSG00000024867/ENSMUSG00000047945/ENSMUSG00000025949/ENSMUSG00000078878/ENSMUSG00000022781/ENSMUSG00000028517/ENSMUSG00000056201/ENSMUSG00000006134/ENSMUSG00000052632/ENSMUSG00000029622/ENSMUSG00000078877/…
04744	Phototransduction	10	0.423144822691935	0.970414328812126	0.493031358885017	0.722815204881202	0.542463652786087	731	tags=10%, list=6%, signal=9%	ENSMUSG00000026114
04216	Ferroptosis	42	-0.267446081540772	-0.957930785494801	0.516447368421053	0.751120126613317	0.56370613790668	2937	tags=31%, list=25%, signal=23%	ENSMUSG00000075706/ENSMUSG00000028124/ENSMUSG00000031812/ENSMUSG00000021771/ENSMUSG00000024661/ENSMUSG00000008892/ENSMUSG00000025283/ENSMUSG00000027602/ENSMUSG00000031278/ENSMUSG00000000320/ENSMUSG00000005413/ENSMUSG00000038776/ENSMUSG00000069835
04136	Autophagy - other	34	-0.279696488301247	-0.955126984265718	0.517751479289941	0.751120126613317	0.56370613790668	3532	tags=38%, list=30%, signal=27%	ENSMUSG00000021619/ENSMUSG00000031950/ENSMUSG00000035086/ENSMUSG00000018567/ENSMUSG00000027677/ENSMUSG00000030161/ENSMUSG00000024773/ENSMUSG00000027602/ENSMUSG00000032571/ENSMUSG00000031221/ENSMUSG00000033628/ENSMUSG00000087119/ENSMUSG00000037204
05132	Salmonella infection	229	0.246683154959482	0.979047284363691	0.520184544405998	0.751120126613317	0.56370613790668	3139	tags=30%, list=27%, signal=22%	ENSMUSG00000020469/ENSMUSG00000032041/ENSMUSG00000037613/ENSMUSG00000095677/ENSMUSG00000021270/ENSMUSG00000046768/ENSMUSG00000026942/ENSMUSG00000030276/ENSMUSG00000053436/ENSMUSG00000052949/ENSMUSG00000010751/ENSMUSG00000042364/ENSMUSG00000009013/ENSMUSG00000062825/ENSMUSG00000024793/ENSMUSG00000037169/ENSMUSG00000029580/ENSMUSG00000055799/ENSMUSG00000021250/ENSMUSG00000039304/ENSMUSG00000051853/…
04140	Autophagy - animal	149	-0.21320769601332	-0.988922518560153	0.523809523809524	0.751120126613317	0.56370613790668	2672	tags=27%, list=23%, signal=21%	ENSMUSG00000066551/ENSMUSG00000021477/ENSMUSG00000015217/ENSMUSG00000020115/ENSMUSG00000063065/ENSMUSG00000027677/ENSMUSG00000026778/ENSMUSG00000027751/ENSMUSG00000038387/ENSMUSG00000030161/ENSMUSG00000025907/ENSMUSG00000003068/ENSMUSG00000054717/ENSMUSG00000024773/ENSMUSG00000027602/ENSMUSG00000037062/ENSMUSG00000032571/ENSMUSG00000026031/ENSMUSG00000031221/ENSMUSG00000041417/ENSMUSG00000042644/…
04723	Retrograde endocannabinoid signaling	111	0.268732204902897	0.979328463092313	0.523929471032746	0.751120126613317	0.56370613790668	1481	tags=18%, list=13%, signal=16%	ENSMUSG00000043004/ENSMUSG00000070570/ENSMUSG00000035735/ENSMUSG00000026824/ENSMUSG00000053436/ENSMUSG00000041695/ENSMUSG00000034656/ENSMUSG00000031748/ENSMUSG00000031659/ENSMUSG00000048967/ENSMUSG00000038811/ENSMUSG00000022220/ENSMUSG00000042529/ENSMUSG00000020654/ENSMUSG00000024639/ENSMUSG00000057614/ENSMUSG00000032034/ENSMUSG00000021936/ENSMUSG00000024960/ENSMUSG00000046709
04730	Long-term depression	50	0.294896731988694	0.954112110483951	0.528248587570621	0.751127819548872	0.563711911357341	3903	tags=44%, list=33%, signal=29%	ENSMUSG00000033910/ENSMUSG00000056220/ENSMUSG00000034656/ENSMUSG00000031748/ENSMUSG00000024639/ENSMUSG00000057614/ENSMUSG00000024960/ENSMUSG00000032058/ENSMUSG00000020826/ENSMUSG00000028978/ENSMUSG00000034781/ENSMUSG00000003476/ENSMUSG00000052920/ENSMUSG00000000149/ENSMUSG00000050965/ENSMUSG00000005533/ENSMUSG00000057378/ENSMUSG00000000441/ENSMUSG00000000001/ENSMUSG00000063358/ENSMUSG00000020349/…
00770	Pantothenate and CoA biosynthesis	27	-0.291432957081891	-0.93909317012993	0.528571428571429	0.751127819548872	0.563711911357341	1168	tags=22%, list=10%, signal=20%	ENSMUSG00000018846/ENSMUSG00000024885/ENSMUSG00000028636/ENSMUSG00000063849/ENSMUSG00000056880/ENSMUSG00000053279
04913	Ovarian steroidogenesis	36	0.310698771410433	0.951893701708633	0.531478770131772	0.751961229356742	0.564337374858374	1081	tags=19%, list=9%, signal=18%	ENSMUSG00000043487/ENSMUSG00000024087/ENSMUSG00000056220/ENSMUSG00000032193/ENSMUSG00000031659/ENSMUSG00000022220/ENSMUSG00000020654
04064	NF-kappa B signaling pathway	92	-0.231586757224509	-0.982392834454677	0.537777777777778	0.754754056795132	0.566433356464183	1766	tags=22%, list=15%, signal=19%	ENSMUSG00000009185/ENSMUSG00000026031/ENSMUSG00000047250/ENSMUSG00000020707/ENSMUSG00000032000/ENSMUSG00000026928/ENSMUSG00000021822/ENSMUSG00000016933/ENSMUSG00000026896/ENSMUSG00000026637/ENSMUSG00000076617/ENSMUSG00000034330/ENSMUSG00000007659/ENSMUSG00000078816/ENSMUSG00000036390/ENSMUSG00000013483/ENSMUSG00000021025/ENSMUSG00000020676/ENSMUSG00000031497/ENSMUSG00000015312
04971	Gastric acid secretion	65	0.278632565244402	0.951332015426114	0.538152610441767	0.754754056795132	0.566433356464183	3191	tags=38%, list=27%, signal=28%	ENSMUSG00000041695/ENSMUSG00000031748/ENSMUSG00000031659/ENSMUSG00000062825/ENSMUSG00000022220/ENSMUSG00000029580/ENSMUSG00000042529/ENSMUSG00000020654/ENSMUSG00000024639/ENSMUSG00000057614/ENSMUSG00000032034/ENSMUSG00000024960/ENSMUSG00000021820/ENSMUSG00000005034/ENSMUSG00000034781/ENSMUSG00000022836/ENSMUSG00000032050/ENSMUSG00000027562/ENSMUSG00000031972/ENSMUSG00000041329/ENSMUSG00000026062/…
05160	Hepatitis C	151	0.258198455051216	0.976731042482523	0.540441176470588	0.754754056795132	0.566433356464183	3124	tags=29%, list=27%, signal=22%	ENSMUSG00000023067/ENSMUSG00000021277/ENSMUSG00000041378/ENSMUSG00000027858/ENSMUSG00000026942/ENSMUSG00000029120/ENSMUSG00000016477/ENSMUSG00000037523/ENSMUSG00000032193/ENSMUSG00000024793/ENSMUSG00000037169/ENSMUSG00000062312/ENSMUSG00000022285/ENSMUSG00000028914/ENSMUSG00000015846/ENSMUSG00000032058/ENSMUSG00000027552/ENSMUSG00000051391/ENSMUSG00000004040/ENSMUSG00000031805/ENSMUSG00000053113/…
04211	Longevity regulating pathway	85	0.26860900765786	0.954469842167573	0.546272493573265	0.759623553295012	0.570087851888069	1081	tags=13%, list=9%, signal=12%	ENSMUSG00000027230/ENSMUSG00000006542/ENSMUSG00000020091/ENSMUSG00000038648/ENSMUSG00000042111/ENSMUSG00000025958/ENSMUSG00000038539/ENSMUSG00000031659/ENSMUSG00000022220/ENSMUSG00000055980/ENSMUSG00000020654
05131	Shigellosis	257	0.239465104279095	0.963311012075863	0.553551296505073	0.763360980887126	0.572892743940631	2402	tags=21%, list=20%, signal=17%	ENSMUSG00000020469/ENSMUSG00000005087/ENSMUSG00000026173/ENSMUSG00000027087/ENSMUSG00000021365/ENSMUSG00000026942/ENSMUSG00000030276/ENSMUSG00000053436/ENSMUSG00000024349/ENSMUSG00000000290/ENSMUSG00000030782/ENSMUSG00000062825/ENSMUSG00000024793/ENSMUSG00000029580/ENSMUSG00000062312/ENSMUSG00000059248/ENSMUSG00000026072/ENSMUSG00000059456/ENSMUSG00000051853/ENSMUSG00000018008/ENSMUSG00000039735/…
00500	Starch and sucrose metabolism	26	-0.290080553936282	-0.923079667237043	0.553672316384181	0.763360980887126	0.572892743940631	2933	tags=42%, list=25%, signal=32%	ENSMUSG00000022707/ENSMUSG00000019528/ENSMUSG00000001891/ENSMUSG00000025791/ENSMUSG00000034793/ENSMUSG00000021069/ENSMUSG00000024131/ENSMUSG00000033059/ENSMUSG00000062646/ENSMUSG00000074264/ENSMUSG00000030729
00565	Ether lipid metabolism	35	0.309740930947067	0.938773452879917	0.561481481481481	0.768987341772152	0.57711525649567	1905	tags=29%, list=16%, signal=24%	ENSMUSG00000029134/ENSMUSG00000056220/ENSMUSG00000037366/ENSMUSG00000040774/ENSMUSG00000042410/ENSMUSG00000023913/ENSMUSG00000028517/ENSMUSG00000037370/ENSMUSG00000061666/ENSMUSG00000022425
04260	Cardiac muscle contraction	85	-0.234620113835302	-0.977754406270187	0.5625	0.768987341772152	0.57711525649567	2007	tags=32%, list=17%, signal=27%	ENSMUSG00000000088/ENSMUSG00000031231/ENSMUSG00000038462/ENSMUSG00000031818/ENSMUSG00000026414/ENSMUSG00000017778/ENSMUSG00000003352/ENSMUSG00000032330/ENSMUSG00000054640/ENSMUSG00000021520/ENSMUSG00000091898/ENSMUSG00000063882/ENSMUSG00000014313/ENSMUSG00000036751/ENSMUSG00000013936/ENSMUSG00000059741/ENSMUSG00000058126/ENSMUSG00000037341/ENSMUSG00000064370/ENSMUSG00000053093/ENSMUSG00000035458/…
05225	Hepatocellular carcinoma	155	0.252502784013771	0.958787014593912	0.572649572649573	0.779573367808662	0.585059934905136	2149	tags=23%, list=18%, signal=19%	ENSMUSG00000023067/ENSMUSG00000044674/ENSMUSG00000050288/ENSMUSG00000000126/ENSMUSG00000021994/ENSMUSG00000020135/ENSMUSG00000016477/ENSMUSG00000003233/ENSMUSG00000111709/ENSMUSG00000048583/ENSMUSG00000032584/ENSMUSG00000036904/ENSMUSG00000008398/ENSMUSG00000062825/ENSMUSG00000007613/ENSMUSG00000037169/ENSMUSG00000029580/ENSMUSG00000026836/ENSMUSG00000055799/ENSMUSG00000062312/ENSMUSG00000021453/…
00120	Primary bile acid biosynthesis	15	-0.322321567150213	-0.90122047182061	0.577017114914425	0.782232406829598	0.587055509998821	491	tags=47%, list=4%, signal=45%	ENSMUSG00000033715/ENSMUSG00000028603/ENSMUSG00000039519/ENSMUSG00000022244/ENSMUSG00000023963/ENSMUSG00000026170/ENSMUSG00000062410
00592	alpha-Linolenic acid metabolism	12	0.378681875440249	0.907163116080907	0.582037996545769	0.785751295336788	0.58969639123716	2171	tags=33%, list=18%, signal=27%	ENSMUSG00000029134/ENSMUSG00000056220/ENSMUSG00000024665/ENSMUSG00000010663
05216	Thyroid cancer	46	0.293880380234266	0.933551264074511	0.59058487874465	0.792498980839788	0.594760443710172	2149	tags=26%, list=18%, signal=21%	ENSMUSG00000023067/ENSMUSG00000030110/ENSMUSG00000048701/ENSMUSG00000037169/ENSMUSG00000055799/ENSMUSG00000028464/ENSMUSG00000021453/ENSMUSG00000015846/ENSMUSG00000027940/ENSMUSG00000056234/ENSMUSG00000000184/ENSMUSG00000070348
01521	EGFR tyrosine kinase inhibitor resistance	81	-0.232009956825523	-0.962074344326866	0.591928251121076	0.792498980839788	0.594760443710172	1379	tags=15%, list=12%, signal=13%	ENSMUSG00000041417/ENSMUSG00000028530/ENSMUSG00000014932/ENSMUSG00000016933/ENSMUSG00000002413/ENSMUSG00000028017/ENSMUSG00000034330/ENSMUSG00000031490/ENSMUSG00000007659/ENSMUSG00000078816/ENSMUSG00000039936/ENSMUSG00000060275
05220	Chronic myeloid leukemia	87	0.2635506252511	0.937338688166084	0.599231754161332	0.798975672215109	0.59962111852401	2897	tags=32%, list=25%, signal=24%	ENSMUSG00000023067/ENSMUSG00000016477/ENSMUSG00000020919/ENSMUSG00000030970/ENSMUSG00000007613/ENSMUSG00000037169/ENSMUSG00000043733/ENSMUSG00000026836/ENSMUSG00000021453/ENSMUSG00000027552/ENSMUSG00000006134/ENSMUSG00000017776/ENSMUSG00000019699/ENSMUSG00000004221/ENSMUSG00000014859/ENSMUSG00000024515/ENSMUSG00000000184/ENSMUSG00000034342/ENSMUSG00000070348/ENSMUSG00000003031/ENSMUSG00000004508/…
04722	Neurotrophin signaling pathway	127	-0.210190459144806	-0.956650184181128	0.601851851851852	0.799180327868852	0.599774709999041	1539	tags=16%, list=13%, signal=14%	ENSMUSG00000020227/ENSMUSG00000048482/ENSMUSG00000022610/ENSMUSG00000041417/ENSMUSG00000031303/ENSMUSG00000016933/ENSMUSG00000035529/ENSMUSG00000002413/ENSMUSG00000041135/ENSMUSG00000024885/ENSMUSG00000034330/ENSMUSG00000049107/ENSMUSG00000007659/ENSMUSG00000018012/ENSMUSG00000002948/ENSMUSG00000021025/ENSMUSG00000021514/ENSMUSG00000039936/ENSMUSG00000038894/ENSMUSG00000028862
04625	C-type lectin receptor signaling pathway	101	0.25973191296289	0.935235896510392	0.60864040660737	0.801836722523704	0.601768300529486	2634	tags=28%, list=22%, signal=22%	ENSMUSG00000037868/ENSMUSG00000053175/ENSMUSG00000020941/ENSMUSG00000038418/ENSMUSG00000053436/ENSMUSG00000043733/ENSMUSG00000033016/ENSMUSG00000031902/ENSMUSG00000021936/ENSMUSG00000049037/ENSMUSG00000046709/ENSMUSG00000022781/ENSMUSG00000041845/ENSMUSG00000036712/ENSMUSG00000028680/ENSMUSG00000018334/ENSMUSG00000019699/ENSMUSG00000004221/ENSMUSG00000021948/ENSMUSG00000053137/ENSMUSG00000041977/…
00601	Glycosphingolipid biosynthesis - lacto and neolacto series	15	-0.316670315374067	-0.885419407569448	0.60880195599022	0.801836722523704	0.601768300529486	625	tags=20%, list=5%, signal=19%	ENSMUSG00000022793/ENSMUSG00000028541/ENSMUSG00000067370
00531	Glycosaminoglycan degradation	17	-0.311026376111967	-0.892408759862977	0.617948717948718	0.810588601681719	0.608336474946319	1425	tags=24%, list=12%, signal=21%	ENSMUSG00000038975/ENSMUSG00000026200/ENSMUSG00000015027/ENSMUSG00000001751
05211	Renal cell carcinoma	73	0.259364867409045	0.905495566853425	0.625487646293888	0.816862644415918	0.613045064522667	2675	tags=23%, list=23%, signal=18%	ENSMUSG00000023067/ENSMUSG00000035105/ENSMUSG00000032035/ENSMUSG00000032584/ENSMUSG00000043733/ENSMUSG00000023951/ENSMUSG00000022781/ENSMUSG00000006134/ENSMUSG00000017776/ENSMUSG00000019699/ENSMUSG00000030602/ENSMUSG00000035158/ENSMUSG00000030774/ENSMUSG00000004508/ENSMUSG00000039844/ENSMUSG00000022895/ENSMUSG00000068798
00590	Arachidonic acid metabolism	42	-0.248721256981492	-0.890862740246252	0.628289473684211	0.816862644415918	0.613045064522667	1642	tags=24%, list=14%, signal=21%	ENSMUSG00000047250/ENSMUSG00000091586/ENSMUSG00000022040/ENSMUSG00000024055/ENSMUSG00000029727/ENSMUSG00000052914/ENSMUSG00000000320/ENSMUSG00000027603/ENSMUSG00000048440/ENSMUSG00000050211
04012	ErbB signaling pathway	81	0.255464140639281	0.903560216546856	0.630295250320924	0.816862644415918	0.613045064522667	3146	tags=37%, list=27%, signal=27%	ENSMUSG00000023067/ENSMUSG00000020091/ENSMUSG00000020919/ENSMUSG00000008398/ENSMUSG00000037169/ENSMUSG00000062312/ENSMUSG00000059456/ENSMUSG00000021936/ENSMUSG00000066877/ENSMUSG00000046709/ENSMUSG00000022781/ENSMUSG00000006134/ENSMUSG00000021820/ENSMUSG00000017776/ENSMUSG00000032475/ENSMUSG00000019699/ENSMUSG00000030602/ENSMUSG00000034342/ENSMUSG00000003031/ENSMUSG00000019843/ENSMUSG00000030774/…
00330	Arginine and proline metabolism	42	-0.245183562613328	-0.878191526948182	0.634868421052632	0.819511427972321	0.615032943020163	2032	tags=24%, list=17%, signal=20%	ENSMUSG00000025283/ENSMUSG00000026520/ENSMUSG00000075232/ENSMUSG00000019718/ENSMUSG00000063953/ENSMUSG00000024885/ENSMUSG00000024644/ENSMUSG00000053279/ENSMUSG00000003526/ENSMUSG00000069835
00604	Glycosphingolipid biosynthesis - ganglio series	14	0.34936654014419	0.872704503649507	0.647058823529412	0.828014919187733	0.621414705433289	2446	tags=43%, list=21%, signal=34%	ENSMUSG00000079442/ENSMUSG00000027822/ENSMUSG00000026811/ENSMUSG00000013846/ENSMUSG00000052544/ENSMUSG00000031749
00534	Glycosaminoglycan biosynthesis - heparan sulfate / heparin	16	0.339015639795392	0.87543099440799	0.648054145516074	0.828014919187733	0.621414705433289	3409	tags=50%, list=29%, signal=36%	ENSMUSG00000045216/ENSMUSG00000054008/ENSMUSG00000021978/ENSMUSG00000040151/ENSMUSG00000032252/ENSMUSG00000071649/ENSMUSG00000028838/ENSMUSG00000021504
03013	Nucleocytoplasmic transport	172	-0.200628974796513	-0.940616857065112	0.649122807017544	0.828014919187733	0.621414705433289	3020	tags=29%, list=26%, signal=22%	ENSMUSG00000056076/ENSMUSG00000026083/ENSMUSG00000059796/ENSMUSG00000022312/ENSMUSG00000026857/ENSMUSG00000029388/ENSMUSG00000038374/ENSMUSG00000074656/ENSMUSG00000003235/ENSMUSG00000031029/ENSMUSG00000058655/ENSMUSG00000030738/ENSMUSG00000028798/ENSMUSG00000028156/ENSMUSG00000053453/ENSMUSG00000034274/ENSMUSG00000025451/ENSMUSG00000070319/ENSMUSG00000040667/ENSMUSG00000067194/ENSMUSG00000090264/…
04977	Vitamin digestion and absorption	19	0.313370384522334	0.849152590401807	0.653846153846154	0.828315548780488	0.621640324133504	817	tags=16%, list=7%, signal=15%	ENSMUSG00000020865/ENSMUSG00000029134/ENSMUSG00000006641
04370	VEGF signaling pathway	64	0.262338378169253	0.889311904371084	0.654471544715447	0.828315548780488	0.621640324133504	2027	tags=22%, list=17%, signal=18%	ENSMUSG00000061878/ENSMUSG00000053436/ENSMUSG00000062960/ENSMUSG00000056220/ENSMUSG00000030782/ENSMUSG00000004951/ENSMUSG00000023951/ENSMUSG00000059456/ENSMUSG00000028914/ENSMUSG00000020826/ENSMUSG00000028978/ENSMUSG00000019699/ENSMUSG00000053137/ENSMUSG00000057342
04630	JAK-STAT signaling pathway	103	0.251844015321248	0.910899068624393	0.65865992414665	0.83037282265959	0.623184282112947	2149	tags=24%, list=18%, signal=20%	ENSMUSG00000023067/ENSMUSG00000005465/ENSMUSG00000028444/ENSMUSG00000038485/ENSMUSG00000068758/ENSMUSG00000020919/ENSMUSG00000059326/ENSMUSG00000037169/ENSMUSG00000026718/ENSMUSG00000043733/ENSMUSG00000062312/ENSMUSG00000021756/ENSMUSG00000032089/ENSMUSG00000004040/ENSMUSG00000031805/ENSMUSG00000031304/ENSMUSG00000024014/ENSMUSG00000053113/ENSMUSG00000019699/ENSMUSG00000023092/ENSMUSG00000037104/…
00100	Steroid biosynthesis	20	-0.29141362698701	-0.856411822987763	0.672086720867209	0.844015882019285	0.633423225297124	712	tags=20%, list=6%, signal=19%	ENSMUSG00000021928/ENSMUSG00000058454/ENSMUSG00000026170/ENSMUSG00000021273
05235	PD-L1 expression and PD-1 checkpoint pathway in cancer	85	0.247114849349519	0.878092932595654	0.687660668380463	0.860239600599498	0.645598920527888	3124	tags=34%, list=27%, signal=25%	ENSMUSG00000032041/ENSMUSG00000053436/ENSMUSG00000074698/ENSMUSG00000043733/ENSMUSG00000062312/ENSMUSG00000021250/ENSMUSG00000033016/ENSMUSG00000031902/ENSMUSG00000020700/ENSMUSG00000033184/ENSMUSG00000004040/ENSMUSG00000031805/ENSMUSG00000019699/ENSMUSG00000004221/ENSMUSG00000021948/ENSMUSG00000053137/ENSMUSG00000071042/ENSMUSG00000076928/ENSMUSG00000039005/ENSMUSG00000028163/ENSMUSG00000031537/…
05150	Staphylococcus aureus infection	34	-0.250255807232293	-0.854590902833646	0.695266272189349	0.866408739189804	0.65022878087344	1426	tags=26%, list=12%, signal=23%	ENSMUSG00000079547/ENSMUSG00000060586/ENSMUSG00000036594/ENSMUSG00000037649/ENSMUSG00000073421/ENSMUSG00000044933/ENSMUSG00000028979/ENSMUSG00000076617/ENSMUSG00000038527
04066	HIF-1 signaling pathway	116	0.243305820108881	0.88939892385996	0.705808080808081	0.876175548589342	0.657558647576796	1152	tags=12%, list=10%, signal=11%	ENSMUSG00000041616/ENSMUSG00000023067/ENSMUSG00000029019/ENSMUSG00000020091/ENSMUSG00000035105/ENSMUSG00000062960/ENSMUSG00000002289/ENSMUSG00000021367/ENSMUSG00000035232/ENSMUSG00000022797/ENSMUSG00000019577/ENSMUSG00000062312/ENSMUSG00000031465/ENSMUSG00000023951
04973	Carbohydrate digestion and absorption	34	-0.247339833697569	-0.844633233985763	0.718934911242604	0.886996197718631	0.665679407644587	807	tags=35%, list=7%, signal=33%	ENSMUSG00000030781/ENSMUSG00000001729/ENSMUSG00000031834/ENSMUSG00000018566/ENSMUSG00000039943/ENSMUSG00000026407/ENSMUSG00000034793/ENSMUSG00000041417/ENSMUSG00000028645/ENSMUSG00000074264/ENSMUSG00000078816/ENSMUSG00000039936
05170	Human immunodeficiency virus 1 infection	188	0.228209924388238	0.892367984006658	0.72	0.886996197718631	0.665679407644587	2565	tags=25%, list=22%, signal=20%	ENSMUSG00000043004/ENSMUSG00000049103/ENSMUSG00000079227/ENSMUSG00000026942/ENSMUSG00000053436/ENSMUSG00000028599/ENSMUSG00000024349/ENSMUSG00000030782/ENSMUSG00000031748/ENSMUSG00000025804/ENSMUSG00000038811/ENSMUSG00000003814/ENSMUSG00000024793/ENSMUSG00000021250/ENSMUSG00000059456/ENSMUSG00000027248/ENSMUSG00000024639/ENSMUSG00000009090/ENSMUSG00000033016/ENSMUSG00000057614/ENSMUSG00000031902/…
04910	Insulin signaling pathway	138	0.234298770175806	0.878143171164737	0.72568578553616	0.890614373158014	0.668394802467515	2594	tags=25%, list=22%, signal=19%	ENSMUSG00000006542/ENSMUSG00000020091/ENSMUSG00000067279/ENSMUSG00000052949/ENSMUSG00000049999/ENSMUSG00000046794/ENSMUSG00000026288/ENSMUSG00000022463/ENSMUSG00000033295/ENSMUSG00000034570/ENSMUSG00000008398/ENSMUSG00000055980/ENSMUSG00000030671/ENSMUSG00000028399/ENSMUSG00000032601/ENSMUSG00000021936/ENSMUSG00000025537/ENSMUSG00000020538/ENSMUSG00000046709/ENSMUSG00000006134/ENSMUSG00000041741/…
03060	Protein export	26	0.284216679060804	0.820174832370972	0.734567901234568	0.8951323521764	0.671785488475466	2973	tags=31%, list=25%, signal=23%	ENSMUSG00000112449/ENSMUSG00000026864/ENSMUSG00000030082/ENSMUSG00000054408/ENSMUSG00000053317/ENSMUSG00000032554/ENSMUSG00000073079/ENSMUSG00000032553
04650	Natural killer cell mediated cytotoxicity	87	-0.213199720016866	-0.893661367397972	0.737556561085973	0.8951323521764	0.671785488475466	1834	tags=21%, list=16%, signal=18%	ENSMUSG00000056116/ENSMUSG00000035929/ENSMUSG00000022092/ENSMUSG00000015355/ENSMUSG00000055413/ENSMUSG00000041417/ENSMUSG00000028161/ENSMUSG00000014932/ENSMUSG00000016933/ENSMUSG00000002413/ENSMUSG00000076617/ENSMUSG00000034330/ENSMUSG00000078816/ENSMUSG00000018012/ENSMUSG00000060550/ENSMUSG00000073409/ENSMUSG00000024778/ENSMUSG00000039936
00053	Ascorbate and aldarate metabolism	11	-0.31225126753462	-0.809176872200581	0.73943661971831	0.8951323521764	0.671785488475466	1058	tags=27%, list=9%, signal=25%	ENSMUSG00000024885/ENSMUSG00000034906/ENSMUSG00000053279
00533	Glycosaminoglycan biosynthesis - keratan sulfate	10	0.345825389283946	0.79309469248191	0.740418118466899	0.8951323521764	0.671785488475466	2586	tags=40%, list=22%, signal=31%	ENSMUSG00000027221/ENSMUSG00000013846/ENSMUSG00000031749/ENSMUSG00000052423
04961	Endocrine and other factor-regulated calcium reabsorption	44	0.259081788318958	0.820427711947401	0.755681818181818	0.900164813603663	0.675562287012495	3341	tags=39%, list=28%, signal=28%	ENSMUSG00000020654/ENSMUSG00000024639/ENSMUSG00000009090/ENSMUSG00000040265/ENSMUSG00000024960/ENSMUSG00000059412/ENSMUSG00000005034/ENSMUSG00000034781/ENSMUSG00000047126/ENSMUSG00000035152/ENSMUSG00000041329/ENSMUSG00000002957/ENSMUSG00000005580/ENSMUSG00000050965/ENSMUSG00000033161/ENSMUSG00000040297/ENSMUSG00000026825
00410	beta-Alanine metabolism	30	0.267458698179775	0.799813148414579	0.756637168141593	0.900164813603663	0.675562287012495	836	tags=13%, list=7%, signal=12%	ENSMUSG00000013584/ENSMUSG00000024501/ENSMUSG00000019326/ENSMUSG00000057880
04110	Cell cycle	112	-0.200787352026007	-0.892885646638791	0.758293838862559	0.900164813603663	0.675562287012495	2152	tags=21%, list=18%, signal=18%	ENSMUSG00000021701/ENSMUSG00000029466/ENSMUSG00000027342/ENSMUSG00000029003/ENSMUSG00000040044/ENSMUSG00000024454/ENSMUSG00000060073/ENSMUSG00000039795/ENSMUSG00000005410/ENSMUSG00000037664/ENSMUSG00000021548/ENSMUSG00000002297/ENSMUSG00000027330/ENSMUSG00000022673/ENSMUSG00000031697/ENSMUSG00000022672/ENSMUSG00000029730/ENSMUSG00000028551/ENSMUSG00000025358/ENSMUSG00000026355/ENSMUSG00000036390/…
04070	Phosphatidylinositol signaling system	87	0.236208730622697	0.840095072756162	0.759282970550576	0.900164813603663	0.675562287012495	3146	tags=36%, list=27%, signal=26%	ENSMUSG00000026173/ENSMUSG00000034731/ENSMUSG00000026288/ENSMUSG00000018547/ENSMUSG00000021385/ENSMUSG00000021483/ENSMUSG00000018401/ENSMUSG00000034570/ENSMUSG00000029186/ENSMUSG00000058793/ENSMUSG00000024867/ENSMUSG00000057963/ENSMUSG00000024960/ENSMUSG00000025949/ENSMUSG00000038855/ENSMUSG00000025240/ENSMUSG00000028894/ENSMUSG00000060733/ENSMUSG00000028126/ENSMUSG00000066324/ENSMUSG00000037940/…
03040	Spliceosome	146	-0.19555658164819	-0.902711398521167	0.759358288770054	0.900164813603663	0.675562287012495	3761	tags=40%, list=32%, signal=28%	ENSMUSG00000008373/ENSMUSG00000040824/ENSMUSG00000074088/ENSMUSG00000020719/ENSMUSG00000021546/ENSMUSG00000044155/ENSMUSG00000024287/ENSMUSG00000038722/ENSMUSG00000039148/ENSMUSG00000020929/ENSMUSG00000001158/ENSMUSG00000061613/ENSMUSG00000034192/ENSMUSG00000020680/ENSMUSG00000061136/ENSMUSG00000002455/ENSMUSG00000023007/ENSMUSG00000031134/ENSMUSG00000004096/ENSMUSG00000031683/ENSMUSG00000031157/…
04966	Collecting duct acid secretion	22	-0.264141638553603	-0.79666504856742	0.763888888888889	0.900164813603663	0.675562287012495	2183	tags=32%, list=19%, signal=26%	ENSMUSG00000021114/ENSMUSG00000039347/ENSMUSG00000006216/ENSMUSG00000004285/ENSMUSG00000022295/ENSMUSG00000000805/ENSMUSG00000017765
04320	Dorso-ventral axis formation	40	0.261401488870717	0.816521683476233	0.764028776978417	0.900164813603663	0.675562287012495	4331	tags=48%, list=37%, signal=30%	ENSMUSG00000032035/ENSMUSG00000026923/ENSMUSG00000062312/ENSMUSG00000024533/ENSMUSG00000033644/ENSMUSG00000039782/ENSMUSG00000027878/ENSMUSG00000022895/ENSMUSG00000020122/ENSMUSG00000018166/ENSMUSG00000005506/ENSMUSG00000026510/ENSMUSG00000000441/ENSMUSG00000063358/ENSMUSG00000015468/ENSMUSG00000030265/ENSMUSG00000038146/ENSMUSG00000021285/ENSMUSG00000027852
05223	Non-small cell lung cancer	75	0.238621378056267	0.83416528938939	0.773560209424084	0.908092419758707	0.681511854984605	3146	tags=33%, list=27%, signal=25%	ENSMUSG00000023067/ENSMUSG00000016477/ENSMUSG00000037992/ENSMUSG00000032584/ENSMUSG00000020919/ENSMUSG00000062312/ENSMUSG00000021453/ENSMUSG00000028914/ENSMUSG00000015846/ENSMUSG00000027552/ENSMUSG00000004040/ENSMUSG00000031805/ENSMUSG00000019699/ENSMUSG00000018209/ENSMUSG00000014859/ENSMUSG00000000184/ENSMUSG00000070348/ENSMUSG00000015843/ENSMUSG00000006498/ENSMUSG00000001288/ENSMUSG00000020122/…
04972	Pancreatic secretion	68	-0.215005767439418	-0.860864302419707	0.797665369649806	0.930638297872341	0.698432250839866	1375	tags=16%, list=12%, signal=14%	ENSMUSG00000042644/ENSMUSG00000000805/ENSMUSG00000024885/ENSMUSG00000030287/ENSMUSG00000020788/ENSMUSG00000014786/ENSMUSG00000074264/ENSMUSG00000078816/ENSMUSG00000018012/ENSMUSG00000022376/ENSMUSG00000056025
04979	Cholesterol metabolism	40	0.253064894437249	0.790481242196876	0.798561151079137	0.930638297872341	0.698432250839866	984	tags=12%, list=8%, signal=11%	ENSMUSG00000026600/ENSMUSG00000002289/ENSMUSG00000068747/ENSMUSG00000032193/ENSMUSG00000040249
04210	Apoptosis	141	0.222951960389376	0.839417824038012	0.801479654747226	0.930638297872341	0.698432250839866	1481	tags=16%, list=13%, signal=14%	ENSMUSG00000037613/ENSMUSG00000020941/ENSMUSG00000026942/ENSMUSG00000062075/ENSMUSG00000028974/ENSMUSG00000042787/ENSMUSG00000072235/ENSMUSG00000068758/ENSMUSG00000010751/ENSMUSG00000038539/ENSMUSG00000029863/ENSMUSG00000025860/ENSMUSG00000062825/ENSMUSG00000024793/ENSMUSG00000029580/ENSMUSG00000021250/ENSMUSG00000039304/ENSMUSG00000021453/ENSMUSG00000002083/ENSMUSG00000021936/ENSMUSG00000030137/…
00561	Glycerolipid metabolism	51	0.243447413565157	0.790466377733619	0.804255319148936	0.930638297872341	0.698432250839866	2181	tags=20%, list=19%, signal=16%	ENSMUSG00000041653/ENSMUSG00000013584/ENSMUSG00000034731/ENSMUSG00000052396/ENSMUSG00000020593/ENSMUSG00000035561/ENSMUSG00000028517/ENSMUSG00000031570/ENSMUSG00000038732/ENSMUSG00000033174
00340	Histidine metabolism	19	-0.258423838000959	-0.758724486732112	0.80952380952381	0.930851063829787	0.698591928995065	1139	tags=21%, list=10%, signal=19%	ENSMUSG00000026986/ENSMUSG00000024885/ENSMUSG00000024644/ENSMUSG00000053279
04662	B cell receptor signaling pathway	83	-0.208684616222533	-0.86068523929837	0.810185185185185	0.930851063829787	0.698591928995065	1379	tags=14%, list=12%, signal=13%	ENSMUSG00000041417/ENSMUSG00000026928/ENSMUSG00000028161/ENSMUSG00000016933/ENSMUSG00000002413/ENSMUSG00000076617/ENSMUSG00000034330/ENSMUSG00000078816/ENSMUSG00000018012/ENSMUSG00000021025/ENSMUSG00000025491/ENSMUSG00000039936
05210	Colorectal cancer	99	0.226196689579869	0.813672476988787	0.823379923761118	0.942668181267146	0.707460525902244	3075	tags=31%, list=26%, signal=23%	ENSMUSG00000023067/ENSMUSG00000020135/ENSMUSG00000007613/ENSMUSG00000026821/ENSMUSG00000037169/ENSMUSG00000026836/ENSMUSG00000055799/ENSMUSG00000062312/ENSMUSG00000021250/ENSMUSG00000021453/ENSMUSG00000002083/ENSMUSG00000021936/ENSMUSG00000028914/ENSMUSG00000046709/ENSMUSG00000032402/ENSMUSG00000041845/ENSMUSG00000019699/ENSMUSG00000024563/ENSMUSG00000024515/ENSMUSG00000000184/ENSMUSG00000070348/…
00130	Ubiquinone and other terpenoid-quinone biosynthesis	10	-0.287991039487911	-0.72095036643009	0.829439252336449	0.946261682242991	0.710157402852927	1741	tags=30%, list=15%, signal=26%	ENSMUSG00000029319/ENSMUSG00000030652/ENSMUSG00000003849
00512	Mucin type O-glycan biosynthesis	18	0.267975776491572	0.720985136089017	0.835463258785943	0.948298892119117	0.711686303052359	2946	tags=39%, list=25%, signal=29%	ENSMUSG00000056124/ENSMUSG00000038296/ENSMUSG00000013846/ENSMUSG00000031749/ENSMUSG00000020520/ENSMUSG00000017929/ENSMUSG00000048970
05340	Primary immunodeficiency	24	-0.23825370432286	-0.736818471087711	0.837078651685393	0.948298892119117	0.711686303052359	3085	tags=33%, list=26%, signal=25%	ENSMUSG00000022504/ENSMUSG00000026648/ENSMUSG00000024339/ENSMUSG00000024789/ENSMUSG00000028530/ENSMUSG00000037321/ENSMUSG00000076617/ENSMUSG00000005774
05140	Leishmaniasis	67	-0.206517882237298	-0.823784401042432	0.86328125	0.971626297577855	0.729193225277727	1426	tags=31%, list=12%, signal=28%	ENSMUSG00000022965/ENSMUSG00000071715/ENSMUSG00000032498/ENSMUSG00000024339/ENSMUSG00000063065/ENSMUSG00000030595/ENSMUSG00000026656/ENSMUSG00000024789/ENSMUSG00000047250/ENSMUSG00000079547/ENSMUSG00000022610/ENSMUSG00000060586/ENSMUSG00000028530/ENSMUSG00000036594/ENSMUSG00000037649/ENSMUSG00000073421/ENSMUSG00000027399/ENSMUSG00000076617/ENSMUSG00000015950/ENSMUSG00000078816/ENSMUSG00000021025
04380	Osteoclast differentiation	123	-0.18887606543932	-0.849576270424977	0.865384615384615	0.971626297577855	0.729193225277727	1509	tags=16%, list=13%, signal=14%	ENSMUSG00000023992/ENSMUSG00000022610/ENSMUSG00000041417/ENSMUSG00000028161/ENSMUSG00000028530/ENSMUSG00000014932/ENSMUSG00000016933/ENSMUSG00000059588/ENSMUSG00000015837/ENSMUSG00000028111/ENSMUSG00000027399/ENSMUSG00000034330/ENSMUSG00000015950/ENSMUSG00000018012/ENSMUSG00000002948/ENSMUSG00000024912/ENSMUSG00000021025/ENSMUSG00000020027/ENSMUSG00000020623/ENSMUSG00000039936
05231	Choline metabolism in cancer	92	-0.192715597086767	-0.817501069295419	0.866666666666667	0.971626297577855	0.729193225277727	750	tags=15%, list=6%, signal=14%	ENSMUSG00000060002/ENSMUSG00000000276/ENSMUSG00000041417/ENSMUSG00000016933/ENSMUSG00000002413/ENSMUSG00000028017/ENSMUSG00000057193/ENSMUSG00000034330/ENSMUSG00000031490/ENSMUSG00000078816/ENSMUSG00000018012/ENSMUSG00000050211/ENSMUSG00000039936/ENSMUSG00000027346
04068	FoxO signaling pathway	124	0.213541025694995	0.787472575367762	0.880050505050505	0.976936693044565	0.733178609789781	2149	tags=21%, list=18%, signal=17%	ENSMUSG00000023067/ENSMUSG00000022508/ENSMUSG00000006542/ENSMUSG00000053436/ENSMUSG00000007613/ENSMUSG00000007617/ENSMUSG00000055980/ENSMUSG00000055013/ENSMUSG00000026836/ENSMUSG00000062312/ENSMUSG00000039304/ENSMUSG00000021453/ENSMUSG00000037111/ENSMUSG00000021936/ENSMUSG00000046709/ENSMUSG00000004040/ENSMUSG00000003573/ENSMUSG00000017376/ENSMUSG00000028680/ENSMUSG00000032905/ENSMUSG00000019699/…
04071	Sphingolipid signaling pathway	124	0.213433800821263	0.787077163539116	0.880050505050505	0.976936693044565	0.733178609789781	2029	tags=19%, list=17%, signal=16%	ENSMUSG00000061878/ENSMUSG00000020865/ENSMUSG00000043895/ENSMUSG00000026942/ENSMUSG00000029120/ENSMUSG00000053436/ENSMUSG00000031748/ENSMUSG00000024793/ENSMUSG00000024639/ENSMUSG00000057614/ENSMUSG00000021936/ENSMUSG00000024960/ENSMUSG00000032058/ENSMUSG00000046709/ENSMUSG00000020826/ENSMUSG00000041845/ENSMUSG00000021054/ENSMUSG00000028978/ENSMUSG00000067586/ENSMUSG00000019699/ENSMUSG00000021948/…
04114	Oocyte meiosis	98	0.215155644331174	0.771354066956152	0.885057471264368	0.976936693044565	0.733178609789781	2116	tags=19%, list=18%, signal=16%	ENSMUSG00000053436/ENSMUSG00000003644/ENSMUSG00000031659/ENSMUSG00000022220/ENSMUSG00000020687/ENSMUSG00000020654/ENSMUSG00000022285/ENSMUSG00000023809/ENSMUSG00000020271/ENSMUSG00000032058/ENSMUSG00000051391/ENSMUSG00000028212/ENSMUSG00000025212/ENSMUSG00000024370/ENSMUSG00000021820/ENSMUSG00000039782/ENSMUSG00000005034/ENSMUSG00000053137/ENSMUSG00000023908
04930	Type II diabetes mellitus	45	0.232405487972176	0.731999932474552	0.885838150289017	0.976936693044565	0.733178609789781	1991	tags=20%, list=17%, signal=17%	ENSMUSG00000024112/ENSMUSG00000020865/ENSMUSG00000055435/ENSMUSG00000034656/ENSMUSG00000055980/ENSMUSG00000021936/ENSMUSG00000046709/ENSMUSG00000053113/ENSMUSG00000021948
04922	Glucagon signaling pathway	100	0.214561448069737	0.771176539875102	0.886479591836735	0.976936693044565	0.733178609789781	2029	tags=17%, list=17%, signal=14%	ENSMUSG00000027230/ENSMUSG00000006542/ENSMUSG00000011752/ENSMUSG00000038648/ENSMUSG00000025958/ENSMUSG00000038539/ENSMUSG00000031659/ENSMUSG00000022220/ENSMUSG00000030671/ENSMUSG00000024639/ENSMUSG00000024960/ENSMUSG00000025537/ENSMUSG00000041741/ENSMUSG00000021820/ENSMUSG00000019699/ENSMUSG00000005034/ENSMUSG00000034781
04130	SNARE interactions in vesicular transport	32	-0.204070231057457	-0.688440585849945	0.894428152492669	0.97917845880165	0.734861026586033	1564	tags=22%, list=13%, signal=19%	ENSMUSG00000002395/ENSMUSG00000073002/ENSMUSG00000020903/ENSMUSG00000020430/ENSMUSG00000050732/ENSMUSG00000024983/ENSMUSG00000061455
00563	Glycosylphosphatidylinositol (GPI)-anchor biosynthesis	27	0.233316282117886	0.677668973303893	0.897239263803681	0.97917845880165	0.734861026586033	3950	tags=41%, list=34%, signal=27%	ENSMUSG00000021120/ENSMUSG00000031381/ENSMUSG00000021340/ENSMUSG00000029263/ENSMUSG00000026810/ENSMUSG00000039917/ENSMUSG00000025728/ENSMUSG00000022561/ENSMUSG00000023791/ENSMUSG00000017721/ENSMUSG00000050229
03320	PPAR signaling pathway	68	-0.197906192175796	-0.792399097479848	0.898832684824903	0.97917845880165	0.734861026586033	1867	tags=21%, list=16%, signal=17%	ENSMUSG00000028773/ENSMUSG00000031278/ENSMUSG00000032418/ENSMUSG00000000440/ENSMUSG00000024556/ENSMUSG00000022853/ENSMUSG00000091586/ENSMUSG00000019505/ENSMUSG00000024055/ENSMUSG00000050195/ENSMUSG00000026170/ENSMUSG00000048440/ENSMUSG00000062515/ENSMUSG00000027875
00514	Other types of O-glycan biosynthesis	34	0.226402001075956	0.682594422518661	0.900602409638554	0.97917845880165	0.734861026586033	3059	tags=32%, list=26%, signal=24%	ENSMUSG00000034126/ENSMUSG00000038296/ENSMUSG00000039254/ENSMUSG00000020260/ENSMUSG00000052423/ENSMUSG00000020520/ENSMUSG00000035245/ENSMUSG00000019055/ENSMUSG00000048970/ENSMUSG00000025158/ENSMUSG00000034807
04964	Proximal tubule bicarbonate reclamation	25	-0.221996137249073	-0.696997122761384	0.904225352112676	0.979829478543502	0.735349608653505	1934	tags=24%, list=16%, signal=20%	ENSMUSG00000004655/ENSMUSG00000020321/ENSMUSG00000000805/ENSMUSG00000038022/ENSMUSG00000014786/ENSMUSG00000044712
04214	Apoptosis - fly	86	0.210277609336126	0.748554916730423	0.908045977011494	0.980689655172414	0.73599516031458	3903	tags=38%, list=33%, signal=26%	ENSMUSG00000037887/ENSMUSG00000062075/ENSMUSG00000015882/ENSMUSG00000038539/ENSMUSG00000026278/ENSMUSG00000025860/ENSMUSG00000036461/ENSMUSG00000019960/ENSMUSG00000062312/ENSMUSG00000021936/ENSMUSG00000015846/ENSMUSG00000046709/ENSMUSG00000039384/ENSMUSG00000018209/ENSMUSG00000031628/ENSMUSG00000015843/ENSMUSG00000031668/ENSMUSG00000052684/ENSMUSG00000020122/ENSMUSG00000018166/ENSMUSG00000025076/…
05213	Endometrial cancer	61	0.210747116320438	0.709582604289755	0.915068493150685	0.983315069798466	0.737965500725944	1403	tags=13%, list=12%, signal=12%	ENSMUSG00000023067/ENSMUSG00000020135/ENSMUSG00000008398/ENSMUSG00000037169/ENSMUSG00000055799/ENSMUSG00000062312/ENSMUSG00000021453/ENSMUSG00000028914
00600	Sphingolipid metabolism	40	0.212821727082448	0.664776454137275	0.916546762589928	0.983315069798466	0.737965500725944	2698	tags=22%, list=23%, signal=17%	ENSMUSG00000061878/ENSMUSG00000056124/ENSMUSG00000030796/ENSMUSG00000028517/ENSMUSG00000021054/ENSMUSG00000057342/ENSMUSG00000035239/ENSMUSG00000022620/ENSMUSG00000017929
00790	Folate biosynthesis	29	-0.207794264085844	-0.681571597549643	0.923076923076923	0.987052551408987	0.740770433318636	3909	tags=45%, list=33%, signal=30%	ENSMUSG00000047454/ENSMUSG00000051483/ENSMUSG00000028692/ENSMUSG00000033715/ENSMUSG00000028766/ENSMUSG00000073987/ENSMUSG00000015806/ENSMUSG00000032067/ENSMUSG00000025069/ENSMUSG00000021497/ENSMUSG00000064120/ENSMUSG00000009566/ENSMUSG00000025068
04150	mTOR signaling pathway	143	0.198061263948475	0.746772052697394	0.932515337423313	0.989710610932476	0.742765273311897	2048	tags=15%, list=17%, signal=13%	ENSMUSG00000000958/ENSMUSG00000044674/ENSMUSG00000050288/ENSMUSG00000000126/ENSMUSG00000020091/ENSMUSG00000021994/ENSMUSG00000003233/ENSMUSG00000003644/ENSMUSG00000063146/ENSMUSG00000036904/ENSMUSG00000055980/ENSMUSG00000024793/ENSMUSG00000023809/ENSMUSG00000020593/ENSMUSG00000024142/ENSMUSG00000052459/ENSMUSG00000041845/ENSMUSG00000028278/ENSMUSG00000019699/ENSMUSG00000024403/ENSMUSG00000024913/…
00230	Purine metabolism	112	0.196582571199357	0.716885822888959	0.934260429835651	0.989710610932476	0.742765273311897	2673	tags=23%, list=23%, signal=18%	ENSMUSG00000022489/ENSMUSG00000033910/ENSMUSG00000032177/ENSMUSG00000028527/ENSMUSG00000054958/ENSMUSG00000031659/ENSMUSG00000019990/ENSMUSG00000022220/ENSMUSG00000030671/ENSMUSG00000020654/ENSMUSG00000021699/ENSMUSG00000005686/ENSMUSG00000032615/ENSMUSG00000028525/ENSMUSG00000041741/ENSMUSG00000037370/ENSMUSG00000022425/ENSMUSG00000027889/ENSMUSG00000079104/ENSMUSG00000059173/ENSMUSG00000029171/…
04917	Prolactin signaling pathway	67	0.201425788345519	0.690434926863637	0.939678284182306	0.989710610932476	0.742765273311897	2494	tags=24%, list=21%, signal=19%	ENSMUSG00000053436/ENSMUSG00000038485/ENSMUSG00000020919/ENSMUSG00000021250/ENSMUSG00000021936/ENSMUSG00000046709/ENSMUSG00000004040/ENSMUSG00000031805/ENSMUSG00000053113/ENSMUSG00000019699/ENSMUSG00000037104/ENSMUSG00000053137/ENSMUSG00000000184/ENSMUSG00000070348/ENSMUSG00000019843/ENSMUSG00000028163
04660	T cell receptor signaling pathway	95	0.202397860973061	0.72385051498279	0.940874035989717	0.989710610932476	0.742765273311897	3754	tags=38%, list=32%, signal=26%	ENSMUSG00000020941/ENSMUSG00000053436/ENSMUSG00000021250/ENSMUSG00000033016/ENSMUSG00000031902/ENSMUSG00000002699/ENSMUSG00000021936/ENSMUSG00000066877/ENSMUSG00000046709/ENSMUSG00000022781/ENSMUSG00000041845/ENSMUSG00000032475/ENSMUSG00000019699/ENSMUSG00000030602/ENSMUSG00000004221/ENSMUSG00000021948/ENSMUSG00000053137/ENSMUSG00000071042/ENSMUSG00000076928/ENSMUSG00000019843/ENSMUSG00000030774/…
05214	Glioma	69	0.200803606943851	0.691552283456398	0.941411451398136	0.989710610932476	0.742765273311897	2149	tags=16%, list=18%, signal=13%	ENSMUSG00000023067/ENSMUSG00000016179/ENSMUSG00000016477/ENSMUSG00000062312/ENSMUSG00000021453/ENSMUSG00000027552/ENSMUSG00000021820/ENSMUSG00000019699/ENSMUSG00000014859/ENSMUSG00000000184/ENSMUSG00000070348
04720	Long-term potentiation	63	0.19937237542124	0.675993021587593	0.947154471544715	0.989710610932476	0.742765273311897	2029	tags=16%, list=17%, signal=13%	ENSMUSG00000020734/ENSMUSG00000038539/ENSMUSG00000003644/ENSMUSG00000020654/ENSMUSG00000024639/ENSMUSG00000023809/ENSMUSG00000024960/ENSMUSG00000021820/ENSMUSG00000005034/ENSMUSG00000034781
04624	Toll and Imd signaling pathway	46	0.206938385724235	0.65736811496024	0.947218259629101	0.989710610932476	0.742765273311897	3124	tags=30%, list=27%, signal=22%	ENSMUSG00000020275/ENSMUSG00000053436/ENSMUSG00000021936/ENSMUSG00000068923/ENSMUSG00000020271/ENSMUSG00000046709/ENSMUSG00000053137/ENSMUSG00000031543/ENSMUSG00000028163/ENSMUSG00000031537/ENSMUSG00000024966/ENSMUSG00000025225/ENSMUSG00000052684/ENSMUSG00000025199
00511	Other glycan degradation	22	-0.21519798749928	-0.649048427584181	0.95	0.989710610932476	0.742765273311897	4353	tags=59%, list=37%, signal=37%	ENSMUSG00000055320/ENSMUSG00000045594/ENSMUSG00000028467/ENSMUSG00000029119/ENSMUSG00000025232/ENSMUSG00000005142/ENSMUSG00000028048/ENSMUSG00000021665/ENSMUSG00000084786/ENSMUSG00000028673/ENSMUSG00000039307/ENSMUSG00000038975/ENSMUSG00000026200
04120	Ubiquitin mediated proteolysis	154	0.189963353586607	0.720714920344269	0.9559902200489	0.990394094316697	0.743278218931634	1883	tags=14%, list=16%, signal=12%	ENSMUSG00000024807/ENSMUSG00000052949/ENSMUSG00000036432/ENSMUSG00000052981/ENSMUSG00000008435/ENSMUSG00000018363/ENSMUSG00000025860/ENSMUSG00000021694/ENSMUSG00000020687/ENSMUSG00000035898/ENSMUSG00000000266/ENSMUSG00000044938/ENSMUSG00000020271/ENSMUSG00000038780/ENSMUSG00000036986/ENSMUSG00000027598/ENSMUSG00000021754/ENSMUSG00000051675/ENSMUSG00000025212/ENSMUSG00000024370/ENSMUSG00000053113
05164	Influenza A	148	0.189690243057227	0.717715424295637	0.958435207823961	0.990394094316697	0.743278218931634	2634	tags=22%, list=22%, signal=18%	ENSMUSG00000021277/ENSMUSG00000035385/ENSMUSG00000037613/ENSMUSG00000026942/ENSMUSG00000037405/ENSMUSG00000010751/ENSMUSG00000037523/ENSMUSG00000005483/ENSMUSG00000062825/ENSMUSG00000024793/ENSMUSG00000029580/ENSMUSG00000003731/ENSMUSG00000039304/ENSMUSG00000036052/ENSMUSG00000028914/ENSMUSG00000020290/ENSMUSG00000036986/ENSMUSG00000035373/ENSMUSG00000031805/ENSMUSG00000033623/ENSMUSG00000053113/…
00040	Pentose and glucuronate interconversions	14	-0.203590591392669	-0.557909126589769	0.963144963144963	0.990394094316697	0.743278218931634	2834	tags=36%, list=24%, signal=27%	ENSMUSG00000028692/ENSMUSG00000001891/ENSMUSG00000027227/ENSMUSG00000039450/ENSMUSG00000021947
00520	Amino sugar and nucleotide sugar metabolism	50	0.192506385172751	0.62283726306554	0.966101694915254	0.990394094316697	0.743278218931634	1029	tags=8%, list=9%, signal=7%	ENSMUSG00000028671/ENSMUSG00000042684/ENSMUSG00000029992/ENSMUSG00000020363
00240	Pyrimidine metabolism	53	0.189528082024453	0.622744613669579	0.970588235294118	0.990394094316697	0.743278218931634	1905	tags=15%, list=16%, signal=13%	ENSMUSG00000025574/ENSMUSG00000024501/ENSMUSG00000054958/ENSMUSG00000022615/ENSMUSG00000032615/ENSMUSG00000013629/ENSMUSG00000037370/ENSMUSG00000022425
00052	Galactose metabolism	33	0.197807548536895	0.593615191193698	0.971299093655589	0.990394094316697	0.743278218931634	2673	tags=21%, list=23%, signal=16%	ENSMUSG00000028671/ENSMUSG00000046312/ENSMUSG00000029171/ENSMUSG00000035473/ENSMUSG00000052423/ENSMUSG00000071650/ENSMUSG00000041731
05152	Tuberculosis	158	0.18262781245317	0.696901625201991	0.972053462940462	0.990394094316697	0.743278218931634	3986	tags=37%, list=34%, signal=25%	ENSMUSG00000061878/ENSMUSG00000032041/ENSMUSG00000053436/ENSMUSG00000025958/ENSMUSG00000000290/ENSMUSG00000023994/ENSMUSG00000020695/ENSMUSG00000024793/ENSMUSG00000021936/ENSMUSG00000049037/ENSMUSG00000028914/ENSMUSG00000046709/ENSMUSG00000073418/ENSMUSG00000032089/ENSMUSG00000020826/ENSMUSG00000041845/ENSMUSG00000031805/ENSMUSG00000028978/ENSMUSG00000028680/ENSMUSG00000021820/ENSMUSG00000018334/…
00860	Porphyrin metabolism	23	-0.191789911479329	-0.586095825113664	0.975138121546961	0.990422418122933	0.743299475589335	3215	tags=26%, list=27%, signal=19%	ENSMUSG00000059363/ENSMUSG00000062729/ENSMUSG00000028684/ENSMUSG00000028393/ENSMUSG00000026615/ENSMUSG00000005413
03008	Ribosome biogenesis in eukaryotes	84	0.177677198150789	0.631998515988345	0.985951468710089	0.998275862068965	0.749193385763259	2383	tags=18%, list=20%, signal=14%	ENSMUSG00000036377/ENSMUSG00000021694/ENSMUSG00000074698/ENSMUSG00000025266/ENSMUSG00000062309/ENSMUSG00000005374/ENSMUSG00000020290/ENSMUSG00000029701/ENSMUSG00000022325/ENSMUSG00000026918/ENSMUSG00000050244/ENSMUSG00000042271/ENSMUSG00000058006/ENSMUSG00000026516/ENSMUSG00000024002
03022	Basal transcription factors	40	-0.130650651355896	-0.4619425454139	0.993485342019544	1	0.750487329434698	2507	tags=25%, list=21%, signal=20%	ENSMUSG00000069089/ENSMUSG00000021103/ENSMUSG00000048100/ENSMUSG00000033543/ENSMUSG00000054321/ENSMUSG00000023980/ENSMUSG00000014767/ENSMUSG00000021548/ENSMUSG00000047242/ENSMUSG00000030795
03015	mRNA surveillance pathway	93	-0.120042474014843	-0.511060719921724	1	1	0.750487329434698	2062	tags=14%, list=18%, signal=12%	ENSMUSG00000041781/ENSMUSG00000046434/ENSMUSG00000030188/ENSMUSG00000021963/ENSMUSG00000009079/ENSMUSG00000029625/ENSMUSG00000019432/ENSMUSG00000030795/ENSMUSG00000036572/ENSMUSG00000024222/ENSMUSG00000061104/ENSMUSG00000031167/ENSMUSG00000033658
04137	Mitophagy - animal	78	0.136879397096676	0.480423159595404	1	1	0.750487329434698	1481	tags=9%, list=13%, signal=8%	ENSMUSG00000070803/ENSMUSG00000038539/ENSMUSG00000001280/ENSMUSG00000074698/ENSMUSG00000026159/ENSMUSG00000021936/ENSMUSG00000046709
04142	Lysosome	132	-0.145216440095373	-0.66686963190645	1	1	0.750487329434698	1547	tags=12%, list=13%, signal=11%	ENSMUSG00000021242/ENSMUSG00000005949/ENSMUSG00000038975/ENSMUSG00000033793/ENSMUSG00000026200/ENSMUSG00000037321/ENSMUSG00000083282/ENSMUSG00000022040/ENSMUSG00000024413/ENSMUSG00000074874/ENSMUSG00000015027/ENSMUSG00000028111/ENSMUSG00000003812/ENSMUSG00000001751/ENSMUSG00000019518/ENSMUSG00000012777
